# Supplementary material for: 2-Methyl-3-phenyl­sulfinyl-1-benzofuran
Source: Acta Crystallogr Sect E Struct Rep Online. 2008 Jul 12;64(Pt 8):o1477. doi: 10.1107/S1600536808021107 (PMC2962107; doi:10.1107/S1600536808021107)
Supplement: Supplementary file 2 [file e-64-o1477-Isup2.hkl]

# 
# h,k,l, Fc-squared, Fo-squared, sigma(Fo-squared) and status flag 
# 
data_I
_shelx_title ' 08-P IN P2(1)/C' 
_shelx_refln_list_code          4 
_shelx_F_calc_maximum      140.11 
_exptl_crystal_F_000       536.00 
_reflns_d_resolution_high  0.8107 
 
loop_ 
 _symmetry_equiv_pos_as_xyz 
 'x, y, z' 
 '-x, y+1/2, -z+1/2' 
 '-x, -y, -z' 
 'x, -y-1/2, z-1/2' 
 
_cell_length_a    12.9460 
_cell_length_b     9.4660 
_cell_length_c    10.2940 
_cell_angle_alpha  90.000 
_cell_angle_beta  103.887 
_cell_angle_gamma  90.000 
 
_shelx_F_squared_multiplier     1.000 
 
loop_ 
 _refln_index_h 
 _refln_index_k 
 _refln_index_l 
 _refln_F_squared_calc 
 _refln_F_squared_meas 
 _refln_F_squared_sigma 
 _refln_observed_status 
   1   0   0        5.91        0.01      0.07 o 
   2   0   0      954.17      899.43     15.74 o 
   3   0   0     4551.08     3200.91    171.49 o 
   4   0   0        1.69        2.49      0.39 o 
   5   0   0     1755.29     1618.08     87.07 o 
   6   0   0     7962.23     5719.32     19.88 o 
   7   0   0      604.58      554.87      6.24 o 
   8   0   0        4.76        8.00      1.19 o 
   9   0   0      306.32      249.54      4.90 o 
  10   0   0      898.81      886.81      9.64 o 
  11   0   0      395.38      416.75      7.02 o 
  12   0   0      141.33      144.92      4.59 o 
  13   0   0      311.47      312.22      6.85 o 
  14   0   0       82.10       81.10      3.98 o 
  15   0   0      322.65      368.08      8.25 o 
   1   1   0     2791.94     2365.76     13.20 o 
   2   1   0      241.45      270.90      7.80 o 
   3   1   0      112.25      117.68      2.64 o 
   4   1   0     2415.92     2068.58     54.60 o 
   5   1   0      586.45      615.36     12.56 o 
   6   1   0     1427.53     1468.90     46.41 o 
   7   1   0      201.58      229.43      4.93 o 
   8   1   0     1258.75     1232.31     23.20 o 
   9   1   0      351.35      332.99      9.19 o 
  10   1   0      492.67      496.47     24.69 o 
  11   1   0        8.68        7.56      1.16 o 
  12   1   0      444.01      484.79     18.17 o 
  13   1   0      119.51      111.23      5.64 o 
  14   1   0      119.22      127.32      3.40 o 
  15   1   0       95.60      112.39      3.68 o 
   0   2   0      332.51      305.05     18.39 o 
   1   2   0      657.92      698.79     25.66 o 
   2   2   0     1231.77     1128.86     25.33 o 
   3   2   0        0.37        5.32      1.41 o 
   4   2   0       59.90       68.08      0.95 o 
   5   2   0      470.56      499.07      6.19 o 
   6   2   0       45.68       58.03      3.15 o 
   7   2   0      325.05      317.42      5.98 o 
   8   2   0       33.43       50.52      1.88 o 
   9   2   0       18.07       21.68      1.69 o 
  10   2   0       45.29       48.92      1.98 o 
  11   2   0        2.13        1.31      0.72 o 
  12   2   0      235.20      237.63     19.76 o 
  13   2   0        4.67        3.25      1.13 o 
  14   2   0      221.12      225.64      9.22 o 
  15   2   0        4.56        3.43      1.43 o 
   1   3   0      970.07      975.47     44.36 o 
   2   3   0     1186.41     1171.60     42.48 o 
   3   3   0      569.02      589.40     15.19 o 
   4   3   0       34.29       45.43      2.40 o 
   5   3   0       84.83       83.98      2.87 o 
   6   3   0       26.44       18.13      0.62 o 
   7   3   0       34.06       46.05      0.87 o 
   8   3   0       91.25       97.42      2.07 o 
   9   3   0       10.78       10.94      0.83 o 
  10   3   0       21.95       21.70      0.94 o 
  11   3   0       36.83       36.06      1.15 o 
  12   3   0        4.62        4.70      0.98 o 
  13   3   0        1.53        2.46      0.97 o 
  14   3   0       80.16       82.52      3.77 o 
   0   4   0     2367.73     2391.05     31.73 o 
   1   4   0        7.77        6.23      0.80 o 
   2   4   0       12.88       19.91      1.07 o 
   3   4   0     1050.36     1172.09      3.29 o 
   4   4   0      522.73      580.92     17.91 o 
   5   4   0      241.02      251.60      5.16 o 
   6   4   0     1390.88     1444.80     30.09 o 
   7   4   0      107.66      121.40      2.33 o 
   8   4   0       72.82       86.95      3.79 o 
   9   4   0      475.85      456.50     12.59 o 
  10   4   0        1.30        0.87      0.58 o 
  11   4   0      115.14      112.53      1.91 o 
  12   4   0      114.91      116.32      2.42 o 
  13   4   0      161.60      167.14      3.01 o 
  14   4   0        6.14        8.76      1.24 o 
   1   5   0     2110.65     2385.65    100.62 o 
   2   5   0      145.66      169.72      7.24 o 
   3   5   0      486.81      584.47     15.00 o 
   4   5   0       51.98       43.76      0.76 o 
   5   5   0        0.05        0.73      0.50 o 
   6   5   0       44.67       46.69      1.52 o 
   7   5   0      116.56      119.15      1.57 o 
   8   5   0      562.01      582.19     10.26 o 
   9   5   0     1340.20     1357.44     35.81 o 
  10   5   0        8.98        9.41      0.83 o 
  11   5   0       23.74       22.56      1.11 o 
  12   5   0      144.29      141.67      5.25 o 
  13   5   0      153.83      165.70     10.90 o 
  14   5   0       84.14       82.88      3.21 o 
   0   6   0     1277.00     1301.91     10.24 o 
   1   6   0       38.70       38.58      1.40 o 
   2   6   0       44.08       45.94      1.51 o 
   3   6   0       13.93       12.46      0.80 o 
   4   6   0      176.17      173.18      3.93 o 
   5   6   0      638.30      613.28     24.29 o 
   6   6   0      324.35      318.15      5.70 o 
   7   6   0      400.16      393.63     25.91 o 
   8   6   0       50.39       46.68      1.27 o 
   9   6   0        2.54        1.46      0.76 o 
  10   6   0       12.82       15.40      1.20 o 
  11   6   0      258.12      271.60     11.71 o 
  12   6   0        2.04        0.51      1.09 o 
  13   6   0       75.04       77.01      2.77 o 
   1   7   0      379.35      363.34      4.23 o 
   2   7   0        9.95       10.98      1.11 o 
   3   7   0      100.45       90.81      6.17 o 
   4   7   0      471.95      438.81     10.84 o 
   5   7   0       96.83       79.87      5.50 o 
   6   7   0      614.79      575.46     22.53 o 
   7   7   0       47.07       42.68      1.52 o 
   8   7   0      116.06      117.22      2.66 o 
   9   7   0       10.74        8.44      2.66 o 
  10   7   0      116.31      122.67      3.05 o 
  11   7   0       39.82       41.45      2.11 o 
  12   7   0       13.06       17.41      2.72 o 
   0   8   0        1.21        3.75      1.49 o 
   1   8   0      609.69      620.28     16.84 o 
   2   8   0       58.31       55.84      2.01 o 
   3   8   0      299.87      284.99     12.74 o 
   4   8   0      439.62      449.24      5.56 o 
   5   8   0      386.14      370.41      3.82 o 
   6   8   0        0.22       -1.16      0.78 o 
   7   8   0      609.80      584.24     48.04 o 
   8   8   0       60.70       60.42      1.85 o 
   9   8   0      188.97      194.59     10.09 o 
  10   8   0       55.23       52.49      2.32 o 
  11   8   0       38.08       40.40      3.04 o 
   1   9   0      309.36      283.72      4.41 o 
   2   9   0        0.01       -0.03      0.97 o 
   3   9   0      458.88      429.39     11.39 o 
   4   9   0      108.44      112.79      2.37 o 
   5   9   0       33.99       25.73      1.44 o 
   6   9   0      186.94      209.57      4.62 o 
   7   9   0       13.97       16.53      2.48 o 
   8   9   0       24.23       33.71      1.97 o 
   9   9   0       31.46       32.33      2.87 o 
   0  10   0       68.68       68.09      3.42 o 
   1  10   0       33.83       32.62      1.94 o 
   2  10   0        0.03       -0.25      1.51 o 
   3  10   0        5.18        3.54      1.00 o 
   4  10   0      119.80      120.38      3.17 o 
   5  10   0        0.87        1.91      1.00 o 
   6  10   0        4.93        6.07      1.45 o 
   7  10   0       34.47       33.93      3.09 o 
   8  10   0        1.47       -2.45      1.86 o 
   1  11   0        0.98        0.64      1.14 o 
   2  11   0       12.92       16.47      2.12 o 
   3  11   0       10.60       14.26      2.93 o 
   4  11   0      124.92      138.82      3.71 o 
   5  11   0       30.35       30.03      4.97 o 
 -15   1   1       95.78       98.69      3.22 o 
 -14   1   1      181.73      185.83      6.05 o 
 -13   1   1       22.26       20.96      1.68 o 
 -12   1   1       46.13       49.98      2.07 o 
 -11   1   1      106.94      103.54      2.09 o 
 -10   1   1       42.96       35.86      4.48 o 
  -9   1   1      226.88      261.61      6.60 o 
  -8   1   1        0.42        1.23      0.52 o 
  -7   1   1      117.35      118.15      1.67 o 
  -6   1   1      790.26      758.21      6.82 o 
  -5   1   1     1346.51     1198.97     75.89 o 
  -4   1   1     1223.26     1202.49     26.91 o 
  -3   1   1    15134.17     9624.89    200.50 o 
  -2   1   1      457.81      472.76     16.44 o 
  -1   1   1     4136.95     3380.36    164.88 o 
   0   1   1     4515.20     3600.26    177.30 o 
   1   1   1        9.21       13.39      0.39 o 
   2   1   1      449.87      476.82      7.90 o 
   3   1   1     2776.68     2557.92     51.77 o 
   4   1   1      111.45      100.10      1.19 o 
   5   1   1        5.06        3.75      0.41 o 
   6   1   1      302.27      275.83      6.29 o 
   7   1   1      732.75      800.69     21.74 o 
   8   1   1      913.32      894.43     43.41 o 
   9   1   1       23.68       24.61      2.30 o 
  10   1   1      400.48      391.97      4.69 o 
  11   1   1       66.29       62.69      2.18 o 
  12   1   1      127.78      128.81      3.33 o 
  13   1   1       10.95       10.49      1.53 o 
  14   1   1       18.69       20.74      1.86 o 
  15   1   1        0.01       -0.55      1.32 o 
 -15   2   1      127.62      131.85      3.62 o 
 -14   2   1      150.43      156.44      3.68 o 
 -13   2   1        0.22        0.14      0.81 o 
 -12   2   1       83.70       85.44      2.07 o 
 -11   2   1      402.91      389.94      9.24 o 
 -10   2   1       82.82       75.22      1.54 o 
  -9   2   1      118.04      100.32      3.18 o 
  -8   2   1       33.03       41.23      0.84 o 
  -7   2   1      669.50      680.88     12.67 o 
  -6   2   1     2269.43     2260.26     36.54 o 
  -5   2   1       61.30      100.84      3.65 o 
  -4   2   1      883.23      876.01     14.81 o 
  -3   2   1       37.67       58.80      2.78 o 
  -2   2   1      719.61      720.46      6.19 o 
  -1   2   1     1734.60     1659.33     26.21 o 
   0   2   1    17223.61    11101.77    558.96 o 
   1   2   1     7680.36     5868.95    155.22 o 
   2   2   1       60.18       59.57      0.97 o 
   3   2   1      795.26      765.80     23.68 o 
   4   2   1      172.02      140.89      3.04 o 
   5   2   1      361.49      360.69     15.79 o 
   6   2   1       18.35       28.20      1.73 o 
   7   2   1     2136.80     2102.03     24.03 o 
   8   2   1       42.54       42.92      2.07 o 
   9   2   1     1771.79     1735.53     26.69 o 
  10   2   1      569.79      565.92     15.01 o 
  11   2   1       30.07       30.48      1.72 o 
  12   2   1       52.89       50.25      2.16 o 
  13   2   1      481.55      486.36     20.36 o 
  14   2   1        0.06        0.39      1.12 o 
 -15   3   1      219.24      242.05      8.48 o 
 -14   3   1        0.18        3.03      1.05 o 
 -13   3   1        9.72        7.48      1.13 o 
 -12   3   1      293.29      301.07      3.67 o 
 -11   3   1        7.06        9.58      0.97 o 
 -10   3   1      226.83      225.22      3.35 o 
  -9   3   1      166.73      143.09      2.12 o 
  -8   3   1     1376.35     1394.94     34.24 o 
  -7   3   1      479.12      519.30     13.27 o 
  -6   3   1     1488.30     1457.07     43.89 o 
  -5   3   1      313.20      315.42      4.99 o 
  -4   3   1      257.77      241.67      5.32 o 
  -3   3   1     1408.19     1318.40     29.44 o 
  -2   3   1      546.44      600.37     11.88 o 
  -1   3   1      798.08      763.25     52.08 o 
   0   3   1     1960.92     1897.67     38.59 o 
   1   3   1     9217.29     6913.40    185.72 o 
   2   3   1     4612.26     4180.56    157.57 o 
   3   3   1      460.02      437.47     12.24 o 
   4   3   1      196.46      263.50      5.69 o 
   5   3   1      228.23      215.31      3.53 o 
   6   3   1       43.80       39.68      1.55 o 
   7   3   1      462.38      458.45     12.40 o 
   8   3   1     1901.58     1782.73     53.20 o 
   9   3   1      164.21      155.46      4.37 o 
  10   3   1      239.02      252.48      8.54 o 
  11   3   1      211.06      197.49      3.34 o 
  12   3   1      211.73      213.95      3.98 o 
  13   3   1      295.49      288.95      4.80 o 
  14   3   1      194.56      195.15      4.20 o 
 -14   4   1      283.17      295.23      6.17 o 
 -13   4   1       26.52       28.73      1.55 o 
 -12   4   1      287.82      283.55     10.36 o 
 -11   4   1      188.95      186.50      2.81 o 
 -10   4   1        3.19        2.34      0.66 o 
  -9   4   1       22.98       24.91      0.96 o 
  -8   4   1      143.83      153.78      5.47 o 
  -7   4   1     1121.46     1087.24     35.40 o 
  -6   4   1       17.90       27.40      0.69 o 
  -5   4   1      377.86      354.99      6.57 o 
  -4   4   1      173.01      172.10      2.33 o 
  -3   4   1        0.49        2.74      1.23 o 
  -2   4   1      985.22     1059.20     31.62 o 
  -1   4   1      419.62      455.50     14.34 o 
   0   4   1        2.20       12.11      0.88 o 
   1   4   1      481.77      553.89     12.90 o 
   2   4   1      730.98      695.56     12.60 o 
   3   4   1      346.49      351.27      6.92 o 
   4   4   1       87.97       75.60      2.01 o 
   5   4   1      370.33      398.58      8.91 o 
   6   4   1        3.76        3.20      0.42 o 
   7   4   1      553.37      553.69     12.99 o 
   8   4   1       16.21       21.51      0.80 o 
   9   4   1       72.42       72.72      1.48 o 
  10   4   1        2.78        1.98      0.76 o 
  11   4   1      157.23      154.58      4.13 o 
  12   4   1      140.99      135.71      2.64 o 
  13   4   1      194.12      198.90      3.97 o 
  14   4   1       14.03       14.31      1.77 o 
 -14   5   1        3.07        2.33      1.42 o 
 -13   5   1      404.02      419.52     18.20 o 
 -12   5   1       21.29       19.79      1.95 o 
 -11   5   1        8.72        9.19      1.33 o 
 -10   5   1      296.18      325.65     11.23 o 
  -9   5   1       40.64       36.02      1.12 o 
  -8   5   1      552.08      532.46     10.47 o 
  -7   5   1      367.03      382.88     11.21 o 
  -6   5   1       59.31       43.66      1.73 o 
  -5   5   1       10.99       13.64      0.61 o 
  -4   5   1      195.99      186.88      5.14 o 
  -3   5   1      437.40      480.46      2.99 o 
  -2   5   1       58.58       69.96      1.19 o 
  -1   5   1      400.10      348.47     32.24 o 
   0   5   1      482.64      588.08     20.47 o 
   1   5   1       99.52       67.16      2.61 o 
   2   5   1        0.08        0.34      0.30 o 
   3   5   1      134.54      185.95      4.46 o 
   4   5   1      976.79      955.90     26.10 o 
   5   5   1      587.85      615.01     15.88 o 
   6   5   1       81.74       84.58      1.94 o 
   7   5   1      299.95      323.87      7.66 o 
   8   5   1        1.67        2.04      0.54 o 
   9   5   1      231.76      222.89      6.50 o 
  10   5   1      224.11      221.25      3.39 o 
  11   5   1        1.19        0.44      0.69 o 
  12   5   1       45.92       43.49      1.66 o 
  13   5   1        7.10        6.93      1.48 o 
 -13   6   1       11.02       12.34      1.64 o 
 -12   6   1        6.35       10.41      1.48 o 
 -11   6   1        2.05        3.63      1.15 o 
 -10   6   1      320.15      318.90      5.95 o 
  -9   6   1       88.42       85.61      3.92 o 
  -8   6   1       40.33       42.94      1.35 o 
  -7   6   1      556.25      543.52     10.84 o 
  -6   6   1       63.21       67.10      1.56 o 
  -5   6   1      321.53      328.13      6.65 o 
  -4   6   1       63.38       59.68      1.13 o 
  -3   6   1       39.42       49.91      1.55 o 
  -2   6   1       14.57       28.24      1.78 o 
  -1   6   1       16.29       11.24      0.94 o 
   0   6   1      363.26      371.67      6.06 o 
   1   6   1       35.07       38.91      2.77 o 
   2   6   1        1.65        3.01      0.78 o 
   3   6   1       37.53       33.16      1.10 o 
   4   6   1       71.15       75.71      1.56 o 
   5   6   1      324.12      304.81      7.55 o 
   6   6   1      329.51      320.98      5.40 o 
   7   6   1       10.69        9.84      0.78 o 
   8   6   1        2.69        1.26      0.64 o 
   9   6   1       47.57       46.84      1.32 o 
  10   6   1       49.52       50.10      1.64 o 
  11   6   1        1.25        0.58      1.16 o 
  12   6   1        3.61        3.63      1.26 o 
 -12   7   1        0.40       -2.03      1.72 o 
 -11   7   1       58.04       50.68      3.31 o 
 -10   7   1        1.36        0.28      1.08 o 
  -9   7   1       63.03       63.94      2.25 o 
  -8   7   1       36.02       36.44      5.29 o 
  -7   7   1      278.50      265.29     15.44 o 
  -6   7   1       43.59       50.36      1.50 o 
  -5   7   1       13.85       18.11      1.05 o 
  -4   7   1      148.06      139.79      6.09 o 
  -3   7   1      102.12      119.29      2.81 o 
  -2   7   1      339.58      356.83      4.18 o 
  -1   7   1       30.21       40.69      1.79 o 
   0   7   1      316.96      342.31      5.38 o 
   1   7   1       33.31       45.85      1.96 o 
   2   7   1        1.15        4.12      0.87 o 
   3   7   1        1.49        2.86      0.92 o 
   4   7   1      529.34      524.69      7.89 o 
   5   7   1       70.58       67.06      2.58 o 
   6   7   1      183.01      178.88      6.58 o 
   7   7   1       14.97       12.09      1.06 o 
   8   7   1      312.13      326.52      5.99 o 
   9   7   1        1.40        0.02      0.80 o 
  10   7   1       15.49       14.46      2.22 o 
  11   7   1        0.56        1.91      1.78 o 
  12   7   1       26.59       26.74      2.66 o 
 -11   8   1      110.19      103.67      4.50 o 
 -10   8   1        4.04        7.15      1.47 o 
  -9   8   1        7.04        5.35      1.38 o 
  -8   8   1      164.42      158.25      7.83 o 
  -7   8   1      363.42      377.04      6.61 o 
  -6   8   1        0.71        0.94      0.82 o 
  -5   8   1       44.20       44.04      1.73 o 
  -4   8   1       10.64       12.21      1.05 o 
  -3   8   1        5.64        8.12      1.15 o 
  -2   8   1       26.33       20.56      1.48 o 
  -1   8   1       62.93       67.20      2.11 o 
   0   8   1       25.85       30.73      1.61 o 
   1   8   1      658.79      598.32      8.30 o 
   2   8   1      112.41      126.50     19.99 o 
   3   8   1       96.33      101.80      6.24 o 
   4   8   1      430.03      384.89     17.09 o 
   5   8   1       37.39       35.93      1.88 o 
   6   8   1        0.08        0.45      0.77 o 
   7   8   1      126.84      150.02      4.67 o 
   8   8   1       42.46       43.47      2.17 o 
   9   8   1       75.37       77.84      3.77 o 
  10   8   1        0.19        0.77      1.84 o 
 -10   9   1      284.53      267.54      9.77 o 
  -9   9   1       16.43       18.46      1.89 o 
  -8   9   1       63.16       64.55      2.51 o 
  -7   9   1       23.53       24.66      1.49 o 
  -6   9   1      444.67      464.44     13.44 o 
  -5   9   1      304.19      283.32      5.31 o 
  -4   9   1      624.30      570.08     30.62 o 
  -3   9   1       25.35       25.89      1.87 o 
  -2   9   1        0.02       -1.74      1.19 o 
  -1   9   1       48.85       59.35      2.22 o 
   0   9   1      101.13       82.70      2.53 o 
   1   9   1      830.63      805.66     19.53 o 
   2   9   1        9.75       14.56      1.56 o 
   3   9   1      207.12      207.73     13.76 o 
   4   9   1       58.98       62.87      1.88 o 
   5   9   1       36.07       42.49      2.64 o 
   6   9   1      342.41      321.64      4.94 o 
   7   9   1       42.48       41.11      3.02 o 
   8   9   1       60.42       67.37      2.57 o 
   9   9   1        1.48        1.40      1.93 o 
  -8  10   1        2.59        2.03      1.41 o 
  -7  10   1       55.67       60.81      2.68 o 
  -6  10   1        2.50        4.57      1.14 o 
  -5  10   1      105.17      116.95      2.70 o 
  -4  10   1      313.88      296.07      9.67 o 
  -3  10   1       79.55       65.90      2.14 o 
  -2  10   1      268.54      282.97      5.33 o 
  -1  10   1        2.20        0.57      1.11 o 
   0  10   1      212.51      202.38     15.90 o 
   1  10   1       49.07       45.07      2.11 o 
   2  10   1      155.34      133.71      6.96 o 
   3  10   1      144.90      155.20      6.97 o 
   4  10   1      161.42      161.28      8.57 o 
   5  10   1      361.30      389.21     17.95 o 
   6  10   1       42.54       42.86      5.80 o 
   7  10   1       90.39       95.98      5.72 o 
  -5  11   1       33.99       28.16      1.68 o 
  -4  11   1       36.18       35.77      2.61 o 
  -3  11   1      174.10      175.42      4.74 o 
  -2  11   1       12.11       13.09      1.72 o 
  -1  11   1       57.83       60.24      2.56 o 
   0  11   1        6.70       10.43      1.57 o 
   1  11   1      125.32      112.52      3.35 o 
   2  11   1       14.23       18.59      1.86 o 
   3  11   1       47.06       48.41      2.48 o 
   4  11   1      171.29      190.30     13.40 o 
 -15   0   2       84.54       84.92      4.17 o 
 -14   0   2       97.19      110.17      4.38 o 
 -13   0   2       15.74       20.53      2.24 o 
 -12   0   2      176.49      143.63      4.44 o 
 -11   0   2      142.21      134.95      4.07 o 
 -10   0   2      555.09      589.20     13.16 o 
  -9   0   2     1013.79     1007.24     18.19 o 
  -8   0   2       20.43       23.97      1.14 o 
  -7   0   2     2066.81     1946.60     99.51 o 
  -6   0   2     3094.48     3187.85     49.85 o 
  -5   0   2       68.19       93.99      1.00 o 
  -4   0   2     8311.82     6927.36    320.68 o 
  -3   0   2    14057.19     8979.91    406.67 o 
  -2   0   2      927.19      984.19     36.32 o 
  -1   0   2     5348.37     4302.97    124.63 o 
   0   0   2        4.29        3.63      0.40 o 
   1   0   2    13243.29    10547.64     32.54 o 
   2   0   2      946.77      822.17      5.55 o 
   3   0   2     1563.40     1486.49      8.26 o 
   4   0   2     1283.16     1439.31      8.74 o 
   5   0   2     1352.03     1290.30      8.90 o 
   6   0   2      158.07      172.64      3.54 o 
   7   0   2     3029.13     2611.63     14.64 o 
   8   0   2      126.28      141.03      3.71 o 
   9   0   2     3289.77     3332.65     18.69 o 
  10   0   2     1123.66     1136.58     11.52 o 
  11   0   2        4.98        8.03      1.84 o 
  12   0   2      172.41      159.42      4.99 o 
  13   0   2       15.25       19.97      2.62 o 
  14   0   2      217.73      210.40      6.27 o 
 -15   1   2      264.73      274.97      4.96 o 
 -14   1   2       61.98       59.77      2.75 o 
 -13   1   2      150.82      160.82      3.49 o 
 -12   1   2        9.75        7.81      0.96 o 
 -11   1   2       68.56       52.02      1.58 o 
 -10   1   2       76.60       70.47      2.03 o 
  -9   1   2      344.22      382.32      7.62 o 
  -8   1   2      434.50      411.22     13.80 o 
  -7   1   2      333.95      348.86      6.08 o 
  -6   1   2        3.65        3.84      0.41 o 
  -5   1   2     3163.24     3026.57     76.30 o 
  -4   1   2     3901.23     3623.53     63.74 o 
  -3   1   2    19631.79    12895.35    209.61 o 
  -2   1   2      822.50      823.84      6.85 o 
  -1   1   2     1223.24     1240.24      8.03 o 
   0   1   2     2846.21     2614.69     71.88 o 
   1   1   2     2647.95     2400.87     51.28 o 
   2   1   2     6828.35     5628.52    133.27 o 
   3   1   2     1916.76     1851.87     61.20 o 
   4   1   2      770.66      784.86     20.75 o 
   5   1   2      338.27      374.90     11.87 o 
   6   1   2      299.61      266.91     14.82 o 
   7   1   2        8.66        9.12      0.89 o 
   8   1   2      482.19      479.41     33.35 o 
   9   1   2      208.01      218.19      3.49 o 
  10   1   2      564.30      563.71      8.09 o 
  11   1   2      145.37      153.62      3.32 o 
  12   1   2      169.19      161.40      3.56 o 
  13   1   2        2.38        2.79      1.24 o 
  14   1   2       11.14        8.65      1.54 o 
 -15   2   2        0.54       -1.40      2.25 o 
 -14   2   2        3.38        1.28      1.30 o 
 -13   2   2      195.85      204.33      6.66 o 
 -12   2   2       58.64       54.75      1.72 o 
 -11   2   2      341.19      356.84      9.86 o 
 -10   2   2       46.59       35.59      1.88 o 
  -9   2   2      515.44      526.64      6.77 o 
  -8   2   2        1.37        0.53      0.41 o 
  -7   2   2     1142.35     1123.80     11.01 o 
  -6   2   2      530.79      584.78     11.46 o 
  -5   2   2     1903.67     1816.17     59.50 o 
  -4   2   2       26.65       38.49      0.90 o 
  -3   2   2      126.07      126.69      4.49 o 
  -2   2   2      620.09      637.26     13.43 o 
  -1   2   2      177.57      174.71      4.80 o 
   0   2   2      497.11      509.30     17.37 o 
   1   2   2      945.98     1000.03     20.50 o 
   2   2   2     2905.42     2750.41    123.95 o 
   3   2   2      538.62      577.06      5.52 o 
   4   2   2      507.87      500.09     11.55 o 
   5   2   2       29.78       28.58      0.74 o 
   6   2   2       29.44       37.81      2.53 o 
   7   2   2        7.83        5.45      0.56 o 
   8   2   2       14.82       18.91      1.75 o 
   9   2   2      110.52      117.40      2.62 o 
  10   2   2        8.17        7.86      1.26 o 
  11   2   2      282.11      276.35     21.26 o 
  12   2   2       21.25       21.04      1.64 o 
  13   2   2        6.42        6.57      1.37 o 
  14   2   2        3.70        4.82      1.36 o 
 -15   3   2       25.32       23.53      1.61 o 
 -14   3   2      100.20       94.43      3.14 o 
 -13   3   2       94.76      101.67      3.69 o 
 -12   3   2        1.72        2.05      0.81 o 
 -11   3   2        3.69        2.17      0.80 o 
 -10   3   2      337.36      336.59     11.99 o 
  -9   3   2      285.35      291.51      2.47 o 
  -8   3   2       77.04       90.05      3.15 o 
  -7   3   2      223.05      231.77      4.04 o 
  -6   3   2       91.93      113.78      1.53 o 
  -5   3   2      141.22      149.48      2.31 o 
  -4   3   2     1057.16     1053.17     35.10 o 
  -3   3   2      111.83      117.40      3.18 o 
  -2   3   2       47.64       49.21      1.19 o 
  -1   3   2      251.23      246.82      5.45 o 
   0   3   2      984.35      977.08     31.54 o 
   1   3   2      155.58      178.05      5.06 o 
   2   3   2      222.92      232.69      5.35 o 
   3   3   2      141.00      171.12      5.06 o 
   4   3   2       68.21       83.78      1.85 o 
   5   3   2      853.64      920.53     10.54 o 
   6   3   2      378.84      388.65      5.24 o 
   7   3   2      182.09      184.40      1.94 o 
   8   3   2       82.77       81.44      1.90 o 
   9   3   2      224.01      249.75      7.81 o 
  10   3   2       43.82       39.03      1.48 o 
  11   3   2        0.85        0.06      1.06 o 
  12   3   2       10.07       10.59      1.42 o 
  13   3   2        0.79       -0.40      1.09 o 
  14   3   2        1.41        1.14      1.25 o 
 -14   4   2        9.40       10.10      1.54 o 
 -13   4   2       83.31       85.57      2.77 o 
 -12   4   2      231.43      223.30      4.03 o 
 -11   4   2       86.90       88.35      4.10 o 
 -10   4   2       31.62       35.61      1.32 o 
  -9   4   2      246.57      245.58     11.57 o 
  -8   4   2       25.34       24.20      1.33 o 
  -7   4   2      282.81      294.66      6.51 o 
  -6   4   2       50.20       54.35      1.25 o 
  -5   4   2      992.75     1059.08     26.76 o 
  -4   4   2      290.19      266.21      3.02 o 
  -3   4   2      234.57      247.90      6.45 o 
  -2   4   2     1866.75     1946.00     33.62 o 
  -1   4   2      175.01      205.25      3.75 o 
   0   4   2      438.37      497.49     22.42 o 
   1   4   2       54.20       87.85      2.46 o 
   2   4   2       69.16       80.03      1.37 o 
   3   4   2      154.45      173.56      5.61 o 
   4   4   2      584.93      696.00     20.38 o 
   5   4   2       65.22       61.50      1.07 o 
   6   4   2        6.50        5.22      0.49 o 
   7   4   2        2.44        4.65      1.19 o 
   8   4   2       18.10       19.34      0.81 o 
   9   4   2       19.44       17.80      0.86 o 
  10   4   2      920.14      878.31     19.64 o 
  11   4   2      203.02      197.28      2.59 o 
  12   4   2        8.90       10.86      1.18 o 
  13   4   2       37.82       35.86      2.38 o 
 -14   5   2       72.84       78.49      4.90 o 
 -13   5   2      151.92      146.48     10.13 o 
 -12   5   2        1.49        0.93      1.37 o 
 -11   5   2      127.34      123.35      4.37 o 
 -10   5   2       15.21       16.13      1.11 o 
  -9   5   2       86.85       88.56      1.86 o 
  -8   5   2      735.92      675.59     12.81 o 
  -7   5   2       86.71       97.43      1.96 o 
  -6   5   2      261.15      271.34      5.47 o 
  -5   5   2      135.88      147.43      3.86 o 
  -4   5   2      326.36      349.54      9.88 o 
  -3   5   2      810.63      811.81     30.28 o 
  -2   5   2      646.76      694.90      7.37 o 
  -1   5   2       76.08      107.23      4.75 o 
   0   5   2       91.63       99.63      1.27 o 
   1   5   2     2231.37     2172.85     24.87 o 
   2   5   2     2308.36     2328.55     57.92 o 
   3   5   2        0.21        3.63      1.74 o 
   4   5   2       47.26       53.35      1.07 o 
   5   5   2       77.10       84.25      1.79 o 
   6   5   2      463.88      439.04      8.65 o 
   7   5   2      451.42      456.05      3.39 o 
   8   5   2     1222.75     1194.22     34.45 o 
   9   5   2        4.79        5.29      0.67 o 
  10   5   2       49.64       49.58      1.26 o 
  11   5   2       61.40       54.92      2.24 o 
  12   5   2        0.72        1.28      0.96 o 
  13   5   2       14.64       12.97      2.31 o 
 -13   6   2       90.49       95.07      3.04 o 
 -12   6   2       90.80       91.73      2.89 o 
 -11   6   2      174.15      170.54      6.85 o 
 -10   6   2        3.37        4.16      0.95 o 
  -9   6   2      225.21      217.20      5.38 o 
  -8   6   2      177.79      186.35      9.10 o 
  -7   6   2     1110.87     1126.15     11.86 o 
  -6   6   2       28.60       26.83      0.94 o 
  -5   6   2      224.61      233.72      3.33 o 
  -4   6   2      851.53      854.89     25.27 o 
  -3   6   2      500.96      489.73     18.19 o 
  -2   6   2      613.70      523.81     61.66 o 
  -1   6   2     1118.76     1118.18     23.07 o 
   0   6   2        8.19        5.17      0.84 o 
   1   6   2      102.71      109.79      1.54 o 
   2   6   2     1467.87     1368.87     60.94 o 
   3   6   2      198.09      212.50      2.62 o 
   4   6   2      172.07      171.13      3.67 o 
   5   6   2        2.18        0.56      0.51 o 
   6   6   2        1.43        1.62      0.59 o 
   7   6   2      165.67      160.89      3.25 o 
   8   6   2       33.02       29.58      1.13 o 
   9   6   2      228.19      220.56      4.32 o 
  10   6   2       41.90       37.64      1.54 o 
  11   6   2        0.24        0.55      1.10 o 
  12   6   2      114.26      115.94      6.03 o 
 -12   7   2       71.98       70.69      2.64 o 
 -11   7   2       83.60       89.32      4.31 o 
 -10   7   2     1117.70     1083.74     22.86 o 
  -9   7   2       47.04       50.01      2.05 o 
  -8   7   2      162.17      152.22      3.14 o 
  -7   7   2       62.40       66.03      1.71 o 
  -6   7   2      431.75      444.87      4.72 o 
  -5   7   2       30.00       30.74      1.26 o 
  -4   7   2      505.89      555.25      8.83 o 
  -3   7   2      197.54      209.83      3.26 o 
  -2   7   2       38.74       40.31      2.87 o 
  -1   7   2      241.31      231.74     14.64 o 
   0   7   2      256.63      258.73      3.65 o 
   1   7   2      729.15      693.52     33.82 o 
   2   7   2      137.18      145.62      5.33 o 
   3   7   2      880.87      822.41     21.33 o 
   4   7   2      272.55      276.18     10.31 o 
   5   7   2      254.57      246.43      6.61 o 
   6   7   2      191.97      196.32     12.70 o 
   7   7   2        4.62        5.41      1.16 o 
   8   7   2      104.28      110.14      7.92 o 
   9   7   2        0.11       -1.06      1.01 o 
  10   7   2      162.24      172.23      5.36 o 
  11   7   2       41.64       45.93      3.21 o 
 -11   8   2      406.98      406.24      8.36 o 
 -10   8   2        0.12       -1.11      1.17 o 
  -9   8   2       68.37       78.51      2.62 o 
  -8   8   2        2.32        1.10      1.06 o 
  -7   8   2        8.65        8.82      1.33 o 
  -6   8   2       14.45       17.40      1.19 o 
  -5   8   2      125.70      119.25      3.42 o 
  -4   8   2      122.56      133.69      2.36 o 
  -3   8   2      193.64      179.68      6.14 o 
  -2   8   2      893.22      832.41     20.91 o 
  -1   8   2       70.83       71.97      2.27 o 
   0   8   2      695.66      677.80      6.29 o 
   1   8   2        2.21        1.27      1.02 o 
   2   8   2       97.21       90.74      5.47 o 
   3   8   2      268.12      253.35      9.05 o 
   4   8   2      511.10      498.26      7.94 o 
   5   8   2      162.69      174.85      3.53 o 
   6   8   2       44.29       45.09      2.99 o 
   7   8   2        4.21        3.05      1.20 o 
   8   8   2       22.56       21.49      1.68 o 
   9   8   2       88.30       95.09      2.92 o 
  10   8   2      166.96      191.69      5.93 o 
 -10   9   2       52.29       52.50      2.52 o 
  -9   9   2        5.13        6.42      1.49 o 
  -8   9   2        2.20       -0.13      1.15 o 
  -7   9   2       14.01       14.24      2.78 o 
  -6   9   2      329.06      318.50      7.27 o 
  -5   9   2       99.55      108.20      4.20 o 
  -4   9   2      158.04      153.59      4.91 o 
  -3   9   2        0.01       -1.36      0.91 o 
  -2   9   2       30.26       32.62      1.81 o 
  -1   9   2       21.54       25.67      1.61 o 
   0   9   2       16.96       14.92      1.53 o 
   1   9   2        3.50        4.99      1.26 o 
   2   9   2       79.35       77.55      2.55 o 
   3   9   2       11.59       14.05      1.55 o 
   4   9   2      308.08      295.46      6.09 o 
   5   9   2        0.04       -0.69      3.29 o 
   6   9   2       21.24       22.49      1.80 o 
   7   9   2        7.77        7.61      1.43 o 
   8   9   2       79.02       84.32     10.17 o 
  -8  10   2        8.54       13.71      1.91 o 
  -7  10   2      384.16      340.22     23.55 o 
  -6  10   2        6.76       10.00      1.27 o 
  -5  10   2        6.38        9.62      1.29 o 
  -4  10   2      110.27      111.78      2.53 o 
  -3  10   2        1.92       -1.70      1.14 o 
  -2  10   2        3.42        1.59      1.19 o 
  -1  10   2       12.06       12.14      2.29 o 
   0  10   2        0.95       -1.94      1.61 o 
   1  10   2       16.17       15.53      1.64 o 
   2  10   2        4.04       -0.05      1.22 o 
   3  10   2        7.47       12.45      1.92 o 
   4  10   2       10.50        8.98      2.05 o 
   5  10   2        4.89        5.23      1.46 o 
   6  10   2       50.94       53.49      2.81 o 
   7  10   2        6.28        3.63      1.48 o 
  -5  11   2       79.55       81.29      4.57 o 
  -4  11   2        3.99        3.44      1.15 o 
  -3  11   2       57.12       55.53      2.03 o 
  -2  11   2       30.26       25.52      1.89 o 
  -1  11   2       49.86       53.28      5.39 o 
   0  11   2        9.10       12.08      1.83 o 
   1  11   2      154.99      137.52      5.18 o 
   2  11   2       32.27       34.84      2.23 o 
   3  11   2       38.43       38.28      2.28 o 
 -15   1   3       62.67       54.71      2.48 o 
 -14   1   3        1.08       -0.28      1.10 o 
 -13   1   3      113.24      103.98      2.33 o 
 -12   1   3        0.58       -1.02      0.68 o 
 -11   1   3       28.98       17.11      1.05 o 
 -10   1   3       44.83       44.55      1.40 o 
  -9   1   3       24.62       33.89      1.19 o 
  -8   1   3      119.95      134.14      2.35 o 
  -7   1   3      652.73      672.89     14.21 o 
  -6   1   3     1900.75     2008.98      8.21 o 
  -5   1   3      180.34      172.09      4.31 o 
  -4   1   3      196.89      199.49      2.49 o 
  -3   1   3     3792.10     3720.25     28.70 o 
  -2   1   3     1105.69     1151.11     19.41 o 
  -1   1   3      378.35      341.48      5.25 o 
   0   1   3      204.70      235.01      3.11 o 
   1   1   3      672.82      757.24     15.32 o 
   2   1   3       18.85       24.72      0.68 o 
   3   1   3      177.82      208.33      3.84 o 
   4   1   3     4835.54     4729.77     59.06 o 
   5   1   3        3.96        7.37      0.62 o 
   6   1   3      225.78      221.13      7.73 o 
   7   1   3        6.48        3.44      0.84 o 
   8   1   3        0.52        0.30      0.94 o 
   9   1   3        0.82        1.76      0.94 o 
  10   1   3      305.72      298.88     18.59 o 
  11   1   3      121.49      118.45      3.06 o 
  12   1   3       21.26       20.72      1.79 o 
  13   1   3      102.66       93.47      3.04 o 
  14   1   3        0.12       -1.78      1.29 o 
 -15   2   3        0.42        0.34      0.94 o 
 -14   2   3       41.46       38.36      2.69 o 
 -13   2   3        2.70        1.71      0.88 o 
 -12   2   3        0.18        0.22      0.81 o 
 -11   2   3       66.23       64.75      1.76 o 
 -10   2   3       16.01       23.71      1.14 o 
  -9   2   3      212.06      211.63      6.93 o 
  -8   2   3       60.81       63.88      1.08 o 
  -7   2   3       33.07       36.05      0.82 o 
  -6   2   3     3225.63     3232.09     31.58 o 
  -5   2   3      335.00      326.71      4.62 o 
  -4   2   3      816.21      846.47     11.53 o 
  -3   2   3     1231.14     1273.69     35.52 o 
  -2   2   3      433.26      392.16      4.20 o 
  -1   2   3     1903.11     1886.86     33.15 o 
   0   2   3     3205.37     3155.49     40.98 o 
   1   2   3        4.61        6.75      0.39 o 
   2   2   3      156.99      144.96      3.34 o 
   3   2   3     1707.49     1838.68     58.15 o 
   4   2   3      246.48      320.84      7.66 o 
   5   2   3      698.28      626.59     26.05 o 
   6   2   3      400.55      405.74      7.15 o 
   7   2   3       97.43       88.13      3.21 o 
   8   2   3        1.55        0.49      0.80 o 
   9   2   3     1064.65     1001.37     27.31 o 
  10   2   3      393.32      430.52     10.24 o 
  11   2   3        3.01        4.58      1.86 o 
  12   2   3       99.34       94.07      2.95 o 
  13   2   3       27.53       28.99      2.51 o 
 -15   3   3      255.20      259.91      5.01 o 
 -14   3   3      102.66       97.05      2.72 o 
 -13   3   3      107.54      104.97      2.38 o 
 -12   3   3      160.50      171.20      6.56 o 
 -11   3   3      152.96      137.28      2.42 o 
 -10   3   3      799.43      795.93      9.32 o 
  -9   3   3      183.40      187.03      4.43 o 
  -8   3   3      189.29      180.97      2.67 o 
  -7   3   3        1.27       -0.23      0.37 o 
  -6   3   3     1002.68     1022.23     23.77 o 
  -5   3   3     1597.86     1620.72     21.25 o 
  -4   3   3      726.05      728.73     16.76 o 
  -3   3   3      217.55      207.94      3.19 o 
  -2   3   3        7.54       12.97      1.17 o 
  -1   3   3      745.13      686.69     10.85 o 
   0   3   3     1769.12     1945.08     26.50 o 
   1   3   3     1719.90     1622.25     23.03 o 
   2   3   3      967.40     1071.77     22.57 o 
   3   3   3      123.70      169.86      2.31 o 
   4   3   3     1012.31     1020.25     14.02 o 
   5   3   3      255.66      261.58      8.65 o 
   6   3   3      112.46       96.50      2.44 o 
   7   3   3       83.98       79.00      1.52 o 
   8   3   3     1176.90     1119.48     46.96 o 
   9   3   3      220.13      224.99      5.56 o 
  10   3   3     1526.38     1483.72     75.29 o 
  11   3   3        1.41        2.14      1.11 o 
  12   3   3        6.98        7.32      1.45 o 
  13   3   3        3.54        3.22      1.44 o 
 -15   4   3        1.11       -1.70      1.13 o 
 -14   4   3       39.93       41.86      2.71 o 
 -13   4   3      163.47      164.93      2.93 o 
 -12   4   3        0.91       -0.33      0.87 o 
 -11   4   3      409.95      403.69      6.97 o 
 -10   4   3      369.18      360.21      3.63 o 
  -9   4   3      807.97      773.26     18.05 o 
  -8   4   3       72.50       83.12      2.04 o 
  -7   4   3      268.83      256.36      2.18 o 
  -6   4   3      468.06      500.38      8.08 o 
  -5   4   3     2483.39     2408.71     53.63 o 
  -4   4   3      860.42      875.35     25.60 o 
  -3   4   3      653.42      716.67      8.49 o 
  -2   4   3     1494.74     1530.30     21.51 o 
  -1   4   3      109.65      122.36      4.22 o 
   0   4   3      450.03      406.61     11.12 o 
   1   4   3      432.51      443.23      7.00 o 
   2   4   3     4993.53     4567.02     89.90 o 
   3   4   3     1214.55     1289.93     14.78 o 
   4   4   3     1028.10      984.19     12.59 o 
   5   4   3      114.00      109.57      1.43 o 
   6   4   3      154.13      149.52      4.53 o 
   7   4   3       99.35       87.24      1.79 o 
   8   4   3        5.70        7.52      0.80 o 
   9   4   3      386.01      384.69     10.41 o 
  10   4   3       47.08       53.27      3.14 o 
  11   4   3      114.34      117.21      2.15 o 
  12   4   3       93.82      105.69      2.88 o 
  13   4   3       19.30       17.95      1.48 o 
 -14   5   3        2.05       -0.90      1.32 o 
 -13   5   3       18.82       23.90      1.89 o 
 -12   5   3      114.13      113.53      9.90 o 
 -11   5   3      263.27      280.98      4.45 o 
 -10   5   3      745.52      773.48     30.54 o 
  -9   5   3       73.78       78.43      3.96 o 
  -8   5   3      177.48      174.55      2.42 o 
  -7   5   3        5.94        8.28      0.81 o 
  -6   5   3      200.23      198.62      1.78 o 
  -5   5   3        4.45       11.74      0.56 o 
  -4   5   3     1869.15     1873.55     24.76 o 
  -3   5   3      795.23      804.19     14.73 o 
  -2   5   3       33.57       23.72      1.37 o 
  -1   5   3      279.93      277.26      7.48 o 
   0   5   3      606.02      665.49     23.80 o 
   1   5   3      742.92      795.84     18.11 o 
   2   5   3       63.64       62.87      1.87 o 
   3   5   3     1171.56     1131.18     20.31 o 
   4   5   3       10.28       10.21      1.33 o 
   5   5   3      122.34      112.86      2.67 o 
   6   5   3      395.40      388.02      6.81 o 
   7   5   3       84.30       93.78      2.94 o 
   8   5   3        5.95        6.96      0.80 o 
   9   5   3        0.03       -0.47      0.62 o 
  10   5   3       17.71       20.48      1.15 o 
  11   5   3      161.64      172.88      2.96 o 
  12   5   3       72.76       75.48      3.20 o 
 -13   6   3       36.27       30.14      2.10 o 
 -12   6   3      142.39      152.40      9.63 o 
 -11   6   3      436.21      451.30     10.29 o 
 -10   6   3       72.13       72.57      2.45 o 
  -9   6   3       19.10       19.49      1.22 o 
  -8   6   3      102.50      102.23      2.63 o 
  -7   6   3       15.11       14.63      1.00 o 
  -6   6   3      114.85      128.91      2.56 o 
  -5   6   3        7.79        7.45      0.72 o 
  -4   6   3      269.64      270.67      9.61 o 
  -3   6   3        9.32       12.38      0.82 o 
  -2   6   3       67.86       60.82      2.04 o 
  -1   6   3        0.96        2.72      0.58 o 
   0   6   3       55.45       68.22      1.38 o 
   1   6   3      509.66      540.11      8.22 o 
   2   6   3      399.16      397.17      3.89 o 
   3   6   3       38.32       37.67      1.47 o 
   4   6   3      205.35      211.34      5.39 o 
   5   6   3       71.41       70.80      3.28 o 
   6   6   3      493.32      464.00     13.73 o 
   7   6   3       55.24       64.81      1.74 o 
   8   6   3        4.39        2.01      0.85 o 
   9   6   3      163.27      160.70      5.22 o 
  10   6   3        8.59       10.06      1.20 o 
  11   6   3        6.32        9.58      1.55 o 
 -12   7   3        7.86        7.30      1.54 o 
 -11   7   3       59.88       61.69      2.54 o 
 -10   7   3       49.60       53.26      2.24 o 
  -9   7   3        5.49        5.15      1.21 o 
  -8   7   3       50.17       45.99      1.56 o 
  -7   7   3       77.94       76.33      3.28 o 
  -6   7   3      252.93      254.60      7.94 o 
  -5   7   3       23.27       19.27      1.15 o 
  -4   7   3      380.91      405.44      4.93 o 
  -3   7   3      359.19      374.52     11.54 o 
  -2   7   3       35.48       25.92      2.41 o 
  -1   7   3      185.99      187.18      6.31 o 
   0   7   3       22.78       21.64      1.46 o 
   1   7   3      139.23      150.82      5.79 o 
   2   7   3        0.01       -0.83      1.02 o 
   3   7   3      459.09      437.36     12.26 o 
   4   7   3      118.23      113.83      7.27 o 
   5   7   3      294.43      270.84      4.16 o 
   6   7   3      114.83      108.77      4.72 o 
   7   7   3      128.77      120.59      8.93 o 
   8   7   3        1.46        6.09      1.58 o 
   9   7   3       12.34       12.41      1.56 o 
  10   7   3       40.15       41.98      3.45 o 
 -11   8   3       32.31       33.04      3.06 o 
 -10   8   3        2.92        2.05      1.89 o 
  -9   8   3       15.02       17.18      2.25 o 
  -8   8   3        0.20       -1.45      1.20 o 
  -7   8   3      340.13      331.50      6.64 o 
  -6   8   3      232.22      247.96      4.28 o 
  -5   8   3       79.78       84.29      1.97 o 
  -4   8   3       95.33      106.79      5.97 o 
  -3   8   3       51.79       47.18      1.92 o 
  -2   8   3      723.74      703.10      6.40 o 
  -1   8   3       59.99       63.85      2.21 o 
   0   8   3      844.27      820.72     25.70 o 
   1   8   3      415.09      399.52      5.01 o 
   2   8   3      181.65      177.69      7.22 o 
   3   8   3      200.68      195.19      3.68 o 
   4   8   3       15.17       16.50      1.54 o 
   5   8   3       48.79       60.73      4.98 o 
   6   8   3       98.35       99.61      2.98 o 
   7   8   3       10.73        8.54      1.44 o 
   8   8   3        1.98        0.31      1.19 o 
   9   8   3      139.71      147.17      3.69 o 
  -9   9   3        0.12       -1.85      1.23 o 
  -8   9   3       34.07       36.52      2.62 o 
  -7   9   3      107.31      112.08      3.10 o 
  -6   9   3       53.61       54.82      2.30 o 
  -5   9   3      105.88      112.78      5.17 o 
  -4   9   3        0.04       -0.59      0.84 o 
  -3   9   3      227.92      218.02     11.50 o 
  -2   9   3        4.12        5.57      2.24 o 
  -1   9   3      261.83      256.96      4.47 o 
   0   9   3       96.61       96.29      8.07 o 
   1   9   3      155.12      149.73      3.36 o 
   2   9   3       15.95       19.15      1.60 o 
   3   9   3      322.91      311.45      4.87 o 
   4   9   3      105.78      108.78      3.04 o 
   5   9   3        8.03       11.66      2.10 o 
   6   9   3      114.02      117.54      3.28 o 
   7   9   3       31.10       29.46      2.02 o 
   8   9   3       51.19       51.64      2.47 o 
  -8  10   3      137.01      125.95      5.16 o 
  -7  10   3       61.63       53.84      2.50 o 
  -6  10   3       44.52       41.44      2.26 o 
  -5  10   3       74.90       77.41      2.22 o 
  -4  10   3       46.50       50.93      1.87 o 
  -3  10   3       36.02       37.36      2.01 o 
  -2  10   3      653.99      656.00     35.24 o 
  -1  10   3       99.92      103.98      6.52 o 
   0  10   3       10.31       10.91      1.56 o 
   1  10   3       24.76       28.85      1.93 o 
   2  10   3      107.09      117.32      3.29 o 
   3  10   3       60.79       59.39      2.98 o 
   4  10   3      182.38      189.02      4.17 o 
   5  10   3      224.10      214.22     14.80 o 
   6  10   3        0.18       -1.34      1.32 o 
  -4  11   3       79.61       83.01      6.90 o 
  -3  11   3      272.46      255.88      7.44 o 
  -2  11   3       29.13       30.74      4.02 o 
  -1  11   3        4.40        4.47      1.49 o 
   0  11   3        3.47        4.36      1.39 o 
   1  11   3      174.43      167.70      4.01 o 
   2  11   3       39.73       43.46      2.59 o 
 -15   0   4       26.66       23.32      2.62 o 
 -14   0   4       76.46       68.78      3.50 o 
 -13   0   4       49.36       54.62      3.06 o 
 -12   0   4       52.15       48.09      3.08 o 
 -11   0   4      157.31      177.30      6.93 o 
 -10   0   4      181.08      168.34      3.04 o 
  -9   0   4       68.98       65.02      1.85 o 
  -8   0   4       24.89       33.25      1.36 o 
  -7   0   4      235.01      244.78      3.00 o 
  -6   0   4       13.54       13.38      0.84 o 
  -5   0   4       21.09       17.76      1.56 o 
  -4   0   4       43.28       31.50      3.40 o 
  -3   0   4        2.03        2.81      0.42 o 
  -2   0   4      306.16      295.84     13.66 o 
  -1   0   4     1219.21     1304.95      8.03 o 
   0   0   4       17.22        9.83      0.98 o 
   1   0   4     1782.88     2042.03     10.68 o 
   2   0   4     1902.68     2066.65     32.38 o 
   3   0   4     1429.11     1598.68     20.74 o 
   4   0   4      122.65      139.66      3.21 o 
   5   0   4        6.99       14.44      1.47 o 
   6   0   4        3.62        4.30      1.01 o 
   7   0   4      671.10      638.53      8.00 o 
   8   0   4       35.90       38.78      2.39 o 
   9   0   4      430.15      416.75      7.21 o 
  10   0   4      524.08      551.58      8.69 o 
  11   0   4       12.88       14.39      2.35 o 
  12   0   4       88.89       87.83      4.17 o 
  13   0   4      102.72       88.25      4.36 o 
 -15   1   4       63.49       59.36      2.56 o 
 -14   1   4       46.40       39.35      1.67 o 
 -13   1   4       45.09       39.43      2.05 o 
 -12   1   4      241.85      272.19      4.94 o 
 -11   1   4       46.82       39.28      1.41 o 
 -10   1   4      307.79      305.86      3.31 o 
  -9   1   4        7.03       14.15      0.81 o 
  -8   1   4      716.08      737.03     27.26 o 
  -7   1   4     1147.16     1199.50     13.07 o 
  -6   1   4     4541.90     4382.63     73.35 o 
  -5   1   4        4.01        5.94      0.48 o 
  -4   1   4      381.49      409.82      8.39 o 
  -3   1   4      463.62      571.73      9.73 o 
  -2   1   4        0.45        0.62      0.24 o 
  -1   1   4     2138.40     2057.22     38.53 o 
   0   1   4       45.22       47.93      0.94 o 
   1   1   4       31.78       27.59      0.81 o 
   2   1   4       37.49       43.15      0.92 o 
   3   1   4      333.77      324.06      6.35 o 
   4   1   4     1540.96     1560.81     64.27 o 
   5   1   4       96.80      129.65      5.78 o 
   6   1   4      502.95      528.58      8.77 o 
   7   1   4       19.93       17.84      1.28 o 
   8   1   4      374.65      342.20     12.26 o 
   9   1   4      246.26      227.70      3.81 o 
  10   1   4       36.65       40.88      3.01 o 
  11   1   4      361.38      342.15     15.52 o 
  12   1   4       65.34       51.28      2.95 o 
  13   1   4      143.24      141.76      4.95 o 
 -15   2   4        8.98       10.26      1.27 o 
 -14   2   4       57.69       50.42      1.88 o 
 -13   2   4      109.65       99.96      2.31 o 
 -12   2   4       12.57       13.69      1.14 o 
 -11   2   4       58.25       65.26      2.01 o 
 -10   2   4      992.54      963.33     24.55 o 
  -9   2   4       73.26       64.54      1.57 o 
  -8   2   4      358.45      354.32     12.36 o 
  -7   2   4      441.29      528.30      4.25 o 
  -6   2   4     1670.29     1779.37     31.53 o 
  -5   2   4     1108.04     1128.76     14.27 o 
  -4   2   4     1278.28     1337.50     53.47 o 
  -3   2   4     1629.08     1735.26     28.69 o 
  -2   2   4      927.65      964.05     30.40 o 
  -1   2   4       85.67       95.94      1.27 o 
   0   2   4      979.39     1017.26     15.32 o 
   1   2   4        1.88        5.63      0.43 o 
   2   2   4     1738.45     1876.59     14.16 o 
   3   2   4        7.75       12.01      0.64 o 
   4   2   4       65.79       51.36      1.22 o 
   5   2   4      231.76      235.34      2.55 o 
   6   2   4       96.98      114.57      2.23 o 
   7   2   4      706.52      696.71      9.88 o 
   8   2   4        4.59        3.11      0.89 o 
   9   2   4      151.85      139.13      6.49 o 
  10   2   4      105.62       93.13      2.65 o 
  11   2   4      152.89      160.37     11.13 o 
  12   2   4      223.33      229.61      4.52 o 
  13   2   4        0.00       -0.49      1.16 o 
 -15   3   4       52.71       41.54      1.91 o 
 -14   3   4      116.36      119.92      3.73 o 
 -13   3   4      184.70      173.80      3.62 o 
 -12   3   4       32.11       25.15      1.37 o 
 -11   3   4       33.20       33.15      1.65 o 
 -10   3   4      162.07      175.87      5.14 o 
  -9   3   4      257.59      276.04      7.95 o 
  -8   3   4      355.00      372.11      5.88 o 
  -7   3   4       47.84       48.09      1.37 o 
  -6   3   4        0.05        1.09      0.33 o 
  -5   3   4      179.40      202.04      5.52 o 
  -4   3   4      863.70      927.72     17.84 o 
  -3   3   4      774.48      868.30     14.12 o 
  -2   3   4      412.54      485.81      7.81 o 
  -1   3   4      212.89      239.05      3.90 o 
   0   3   4      441.20      536.19      8.24 o 
   1   3   4     1453.47     1637.00     26.76 o 
   2   3   4       82.62       86.36      1.48 o 
   3   3   4        3.06        3.56      0.48 o 
   4   3   4       20.48       30.91      1.02 o 
   5   3   4      123.06      125.48      1.94 o 
   6   3   4      718.36      774.28     25.10 o 
   7   3   4      120.76      130.02      4.37 o 
   8   3   4       12.94       15.62      1.15 o 
   9   3   4        0.11       -0.81      0.75 o 
  10   3   4        1.87        0.67      1.03 o 
  11   3   4        0.11       -1.07      1.07 o 
  12   3   4       41.14       45.43      5.38 o 
 -14   4   4       31.91       27.43      2.01 o 
 -13   4   4        3.07        2.36      0.96 o 
 -12   4   4       72.23       67.98      3.08 o 
 -11   4   4        0.18        0.94      0.77 o 
 -10   4   4       82.53       81.14      2.78 o 
  -9   4   4       97.86       93.79      2.49 o 
  -8   4   4      114.01      122.27      3.79 o 
  -7   4   4       31.35       32.30      0.92 o 
  -6   4   4        5.94        8.04      0.51 o 
  -5   4   4      125.58      135.56      2.44 o 
  -4   4   4       84.38      114.25      2.51 o 
  -3   4   4       85.10      118.33      1.29 o 
  -2   4   4       90.21      122.17      1.31 o 
  -1   4   4       63.40       58.45      0.99 o 
   0   4   4      132.22      179.82      6.87 o 
   1   4   4      400.11      450.05      7.56 o 
   2   4   4        0.55        1.66      0.34 o 
   3   4   4      389.39      415.37      6.10 o 
   4   4   4       95.02       97.33      2.17 o 
   5   4   4      321.07      319.53     13.70 o 
   6   4   4        5.05        3.12      0.73 o 
   7   4   4     1115.60     1061.65     17.12 o 
   8   4   4      414.85      423.37     25.29 o 
   9   4   4        1.75        2.39      0.85 o 
  10   4   4       49.34       49.32      1.77 o 
  11   4   4       19.43       18.20      1.76 o 
  12   4   4       55.14       54.45      5.38 o 
 -14   5   4        0.04       -0.74      1.51 o 
 -13   5   4       14.71       16.49      1.74 o 
 -12   5   4      368.86      393.95     13.36 o 
 -11   5   4        0.04        0.08      1.04 o 
 -10   5   4      448.45      444.82     19.91 o 
  -9   5   4       18.59       23.36      5.61 o 
  -8   5   4      237.42      237.74      5.62 o 
  -7   5   4      299.84      279.53      4.15 o 
  -6   5   4      733.03      731.49     10.64 o 
  -5   5   4      725.05      720.37      8.90 o 
  -4   5   4      290.65      306.21      6.34 o 
  -3   5   4      729.58      685.75     23.33 o 
  -2   5   4      238.95      263.55      1.93 o 
  -1   5   4      767.44      771.58     14.21 o 
   0   5   4       98.79      139.33      3.03 o 
   1   5   4      908.85      884.41     21.32 o 
   2   5   4      443.64      457.83      6.98 o 
   3   5   4      450.31      442.58     14.07 o 
   4   5   4        0.06        0.81      0.83 o 
   5   5   4      182.29      163.19      2.02 o 
   6   5   4        9.03        7.51      0.74 o 
   7   5   4        4.43        4.26      0.79 o 
   8   5   4      118.29      113.22      1.98 o 
   9   5   4       11.09       16.13      1.07 o 
  10   5   4       81.44       84.34      2.74 o 
  11   5   4      286.50      312.38     10.27 o 
 -13   6   4      182.83      192.04      6.00 o 
 -12   6   4       11.17       12.62      1.65 o 
 -11   6   4      106.34      121.00      3.18 o 
 -10   6   4      103.93       99.48      2.76 o 
  -9   6   4      870.42      865.91     16.43 o 
  -8   6   4       62.37       62.16      1.70 o 
  -7   6   4      813.36      815.93     31.97 o 
  -6   6   4       25.01       21.86      1.13 o 
  -5   6   4      513.90      518.62      8.78 o 
  -4   6   4      108.50      101.48      3.03 o 
  -3   6   4      155.05      168.11      5.99 o 
  -2   6   4      819.95      768.89     22.33 o 
  -1   6   4       28.95       31.57      1.91 o 
   0   6   4      921.06      942.08     15.95 o 
   1   6   4        0.03       -0.13      0.71 o 
   2   6   4     1202.77     1202.30     40.11 o 
   3   6   4     1435.25     1394.39     23.86 o 
   4   6   4      234.60      224.02      3.33 o 
   5   6   4      395.39      394.34     11.63 o 
   6   6   4      150.07      134.45      2.39 o 
   7   6   4      272.62      260.47      4.27 o 
   8   6   4       14.50       15.98      1.62 o 
   9   6   4      300.42      318.55      6.94 o 
  10   6   4        3.01        7.05      1.22 o 
  11   6   4      161.28      186.12      7.64 o 
 -12   7   4       25.81       35.35      3.35 o 
 -11   7   4      263.47      258.18      6.43 o 
 -10   7   4      269.82      283.27      4.58 o 
  -9   7   4       18.41       18.19      1.76 o 
  -8   7   4       38.87       38.58      1.94 o 
  -7   7   4       95.40       91.87      4.79 o 
  -6   7   4        0.06        0.49      0.76 o 
  -5   7   4      562.92      524.25      7.54 o 
  -4   7   4      490.67      484.61     17.52 o 
  -3   7   4     1196.32     1117.13     76.64 o 
  -2   7   4      250.83      244.97      3.66 o 
  -1   7   4     1246.91     1267.50     55.96 o 
   0   7   4      259.46      272.84      3.94 o 
   1   7   4      135.58      126.26      9.18 o 
   2   7   4      304.51      274.59      7.58 o 
   3   7   4      620.68      581.27      5.97 o 
   4   7   4      152.58      155.32      8.41 o 
   5   7   4        0.23       -0.16      1.01 o 
   6   7   4      405.05      387.98      5.23 o 
   7   7   4       70.04       59.27      2.35 o 
   8   7   4       38.92       42.54      2.15 o 
   9   7   4       23.88       31.11      1.97 o 
  10   7   4      213.70      233.77      5.22 o 
 -11   8   4      120.00       95.71      4.50 o 
 -10   8   4        3.31        4.74      1.82 o 
  -9   8   4       70.72       74.29      3.83 o 
  -8   8   4       35.70       38.04      1.97 o 
  -7   8   4        4.03        3.41      1.12 o 
  -6   8   4       18.83       16.76      1.56 o 
  -5   8   4      179.79      182.97      7.03 o 
  -4   8   4       11.67        9.10      1.01 o 
  -3   8   4      222.22      224.33     17.13 o 
  -2   8   4      336.23      330.17      4.51 o 
  -1   8   4      351.66      355.91     13.46 o 
   0   8   4      122.98      107.42      2.75 o 
   1   8   4       16.53       17.01      1.51 o 
   2   8   4       32.29       37.65      2.48 o 
   3   8   4       46.00       38.72      1.90 o 
   4   8   4       13.08       17.14      1.64 o 
   5   8   4      548.12      501.06      6.14 o 
   6   8   4       27.29       20.12      1.66 o 
   7   8   4       75.10       85.46      5.72 o 
   8   8   4        0.15       -0.51      1.28 o 
  -9   9   4       20.18       21.71      2.66 o 
  -8   9   4        0.20       -0.14      1.20 o 
  -7   9   4        8.95        8.36      1.44 o 
  -6   9   4       15.76       15.22      1.58 o 
  -5   9   4        0.11       -1.09      0.85 o 
  -4   9   4        0.58       -0.50      0.80 o 
  -3   9   4       46.83       43.38      2.01 o 
  -2   9   4      117.33      120.02      3.04 o 
  -1   9   4        0.97       -0.94      1.07 o 
   0   9   4        2.33        2.35      1.14 o 
   1   9   4      126.15      120.29      5.53 o 
   2   9   4        0.05        0.18      1.08 o 
   3   9   4       49.50       45.36      2.19 o 
   4   9   4       34.52       29.15      1.97 o 
   5   9   4        1.03       -0.59      1.22 o 
   6   9   4        4.23        0.89      1.34 o 
   7   9   4       11.71       15.43      1.81 o 
  -7  10   4       54.11       52.54      4.57 o 
  -6  10   4      102.63       98.42      5.82 o 
  -5  10   4       23.85       22.37      1.82 o 
  -4  10   4       27.14       25.81      1.49 o 
  -3  10   4       12.83       11.27      1.58 o 
  -2  10   4        5.32        5.13      1.41 o 
  -1  10   4        1.74        6.58      2.71 o 
   0  10   4       12.32       11.41      2.78 o 
   1  10   4        0.01       -0.26      1.14 o 
   2  10   4        8.51        6.77      1.50 o 
   3  10   4       31.55       31.88      2.09 o 
   4  10   4        2.12       -2.27      1.68 o 
   5  10   4        3.87        3.83      1.49 o 
  -3  11   4        3.29        6.51      2.14 o 
  -2  11   4        5.31        4.04      1.50 o 
  -1  11   4       44.66       47.84      2.94 o 
   0  11   4       11.15        9.39      1.79 o 
 -15   1   5       24.09       22.20      1.60 o 
 -14   1   5       31.61       30.30      1.58 o 
 -13   1   5        0.98        1.16      0.82 o 
 -12   1   5        0.06        0.85      0.81 o 
 -11   1   5        0.02       -0.99      0.66 o 
 -10   1   5       27.83       28.73      1.06 o 
  -9   1   5      501.41      504.91     11.00 o 
  -8   1   5      603.11      589.03     10.55 o 
  -7   1   5       58.85       71.97      2.58 o 
  -6   1   5      211.44      219.53      3.21 o 
  -5   1   5       15.39       21.24      0.79 o 
  -4   1   5      329.34      404.59      4.15 o 
  -3   1   5      116.83      166.25      2.85 o 
  -2   1   5      693.52      781.52     14.65 o 
  -1   1   5      281.16      294.62      8.17 o 
   0   1   5      856.00      957.82     11.08 o 
   1   1   5      273.82      299.15      2.57 o 
   2   1   5       73.57       94.09      1.38 o 
   3   1   5      874.81      967.85     15.43 o 
   4   1   5       13.22       14.31      1.08 o 
   5   1   5      169.89      195.45      4.45 o 
   6   1   5       22.59       28.15      1.47 o 
   7   1   5       18.30       17.53      1.35 o 
   8   1   5       21.55       14.23      1.26 o 
   9   1   5        3.11        2.57      1.06 o 
  10   1   5       20.31       16.23      2.72 o 
  11   1   5       12.34       14.24      1.61 o 
  12   1   5        0.22       -0.27      2.07 o 
 -15   2   5       46.65       51.41      2.83 o 
 -14   2   5      100.31      101.45      5.47 o 
 -13   2   5      288.10      280.65      4.24 o 
 -12   2   5      168.34      172.30      2.90 o 
 -11   2   5        2.44        4.66      0.88 o 
 -10   2   5      118.83      125.11      2.27 o 
  -9   2   5     1432.03     1415.67     28.12 o 
  -8   2   5       20.04       19.26      1.03 o 
  -7   2   5     2256.25     2189.80     15.17 o 
  -6   2   5      766.18      853.98     21.35 o 
  -5   2   5        0.71        1.02      0.41 o 
  -4   2   5      496.05      476.29      4.23 o 
  -3   2   5     1182.29     1278.88      4.37 o 
  -2   2   5       22.43       40.62      1.29 o 
  -1   2   5      198.29      217.93      5.97 o 
   0   2   5      120.69      160.33      5.21 o 
   1   2   5     1030.75     1090.19     15.61 o 
   2   2   5      837.67      862.03      7.95 o 
   3   2   5        7.82        3.82      0.51 o 
   4   2   5       13.82       16.70      0.91 o 
   5   2   5      134.25      124.94      7.00 o 
   6   2   5        0.07        1.25      0.70 o 
   7   2   5      399.02      400.77     18.56 o 
   8   2   5       47.90       43.22      1.90 o 
   9   2   5        7.26        6.61      1.22 o 
  10   2   5      234.84      224.21      4.18 o 
  11   2   5        9.25       10.94      1.62 o 
  12   2   5      165.72      161.68      4.00 o 
 -15   3   5       50.80       54.05      2.05 o 
 -14   3   5      167.29      179.15      6.12 o 
 -13   3   5      273.18      275.77      8.25 o 
 -12   3   5       57.44       59.68      1.83 o 
 -11   3   5        7.63        8.90      0.96 o 
 -10   3   5       16.27       16.32      1.15 o 
  -9   3   5      221.28      236.81      6.17 o 
  -8   3   5     1895.58     1836.11     21.13 o 
  -7   3   5      283.52      298.12      6.66 o 
  -6   3   5      889.25      965.57     15.53 o 
  -5   3   5      263.89      257.03      5.09 o 
  -4   3   5       21.59       22.87      0.63 o 
  -3   3   5      674.13      594.54     15.29 o 
  -2   3   5        9.39       11.36      0.67 o 
  -1   3   5     1017.45     1066.59     14.32 o 
   0   3   5      464.05      463.88      3.17 o 
   1   3   5     1391.50     1436.31     26.99 o 
   2   3   5      475.75      453.43      3.36 o 
   3   3   5      484.95      481.62      8.99 o 
   4   3   5     1320.15     1292.84     23.93 o 
   5   3   5      134.68      124.70      4.25 o 
   6   3   5      870.20      831.78     14.22 o 
   7   3   5      695.89      632.47      4.93 o 
   8   3   5       48.18       40.55      3.92 o 
   9   3   5        7.14        5.29      1.11 o 
  10   3   5       63.08       62.04      5.23 o 
  11   3   5      290.78      298.24      5.03 o 
  12   3   5        1.42        1.53      1.39 o 
 -14   4   5      111.51      102.98      4.63 o 
 -13   4   5      334.34      327.53     19.95 o 
 -12   4   5        0.93       -0.34      0.99 o 
 -11   4   5       14.86       16.85      1.15 o 
 -10   4   5      108.17      103.37      3.59 o 
  -9   4   5     1711.79     1685.29     43.69 o 
  -8   4   5      342.16      342.25      8.31 o 
  -7   4   5      505.68      499.67      8.26 o 
  -6   4   5      195.70      175.53      1.86 o 
  -5   4   5      181.25      180.41      4.44 o 
  -4   4   5     1064.61     1075.58     22.89 o 
  -3   4   5       51.83       56.87      1.70 o 
  -2   4   5     1584.91     1653.98     38.73 o 
  -1   4   5      119.93      129.08      4.36 o 
   0   4   5     1659.19     1611.77     27.93 o 
   1   4   5      232.28      202.67      3.15 o 
   2   4   5      364.84      371.32     10.19 o 
   3   4   5      237.71      249.08      2.65 o 
   4   4   5      159.53      159.69      6.65 o 
   5   4   5      743.65      751.30     25.54 o 
   6   4   5        1.66        6.99      0.90 o 
   7   4   5      507.36      491.82      4.42 o 
   8   4   5       88.93       91.47      4.00 o 
   9   4   5      119.36      131.69      3.22 o 
  10   4   5        8.09        8.98      1.60 o 
  11   4   5      448.45      448.99     18.41 o 
 -14   5   5      107.77      118.80      3.52 o 
 -13   5   5      114.74      112.61      3.31 o 
 -12   5   5       61.09       57.21      2.33 o 
 -11   5   5       97.25       99.50      3.46 o 
 -10   5   5      198.12      217.30     14.93 o 
  -9   5   5       42.50       47.64      1.97 o 
  -8   5   5      128.72      145.04      3.00 o 
  -7   5   5      160.84      155.13      3.49 o 
  -6   5   5        9.02       13.60      0.92 o 
  -5   5   5       63.06       59.75      1.21 o 
  -4   5   5      146.97      153.15      4.88 o 
  -3   5   5     1488.53     1512.68     12.10 o 
  -2   5   5        0.49        0.37      0.50 o 
  -1   5   5     1852.94     1865.72     74.91 o 
   0   5   5      310.62      316.71      6.06 o 
   1   5   5      109.59      113.33      2.65 o 
   2   5   5       76.73       86.90      1.48 o 
   3   5   5      328.12      353.32      6.84 o 
   4   5   5       22.20       28.10      1.05 o 
   5   5   5        6.90        5.44      0.76 o 
   6   5   5      917.05      897.54      8.38 o 
   7   5   5      149.35      151.93      4.92 o 
   8   5   5      146.31      158.76      4.86 o 
   9   5   5        4.64        2.11      0.80 o 
  10   5   5       30.23       36.51      1.76 o 
  11   5   5       40.03       52.08      1.99 o 
 -13   6   5       80.78       72.51      2.83 o 
 -12   6   5       18.85       20.14      1.88 o 
 -11   6   5       28.84       28.48      1.81 o 
 -10   6   5        0.72       -0.59      1.04 o 
  -9   6   5       92.90       89.79      3.75 o 
  -8   6   5       36.49       30.69      1.66 o 
  -7   6   5        1.70        2.95      0.81 o 
  -6   6   5      247.25      254.11      3.91 o 
  -5   6   5      121.17      114.81      1.73 o 
  -4   6   5       92.74       90.43      4.40 o 
  -3   6   5        3.91        2.16      0.73 o 
  -2   6   5      558.96      579.42     17.36 o 
  -1   6   5       32.58       33.72      1.22 o 
   0   6   5       54.51       58.38      1.75 o 
   1   6   5      324.35      316.50      4.82 o 
   2   6   5      156.04      149.40      4.00 o 
   3   6   5       76.29       81.66      2.13 o 
   4   6   5       58.01       58.66      1.66 o 
   5   6   5      178.94      159.17      4.64 o 
   6   6   5        5.41        6.95      0.99 o 
   7   6   5        4.73        3.04      0.92 o 
   8   6   5        1.51        3.07      1.22 o 
   9   6   5       57.75       58.36      2.53 o 
  10   6   5        0.00       -1.03      1.32 o 
 -12   7   5       24.70       24.82      1.94 o 
 -11   7   5       92.46       82.40      7.71 o 
 -10   7   5       50.86       40.65      2.02 o 
  -9   7   5        1.25        0.51      1.02 o 
  -8   7   5       69.53       66.71      2.25 o 
  -7   7   5       34.21       32.98      1.42 o 
  -6   7   5      225.25      212.00      5.54 o 
  -5   7   5      412.68      398.34     14.54 o 
  -4   7   5       15.54       17.70      1.17 o 
  -3   7   5      605.04      612.59     15.90 o 
  -2   7   5      148.75      143.41      9.82 o 
  -1   7   5       23.70       24.30      1.55 o 
   0   7   5      393.52      384.62      6.56 o 
   1   7   5      197.43      177.85      3.42 o 
   2   7   5      262.77      291.60     11.58 o 
   3   7   5      452.85      436.72      6.38 o 
   4   7   5       51.73       43.35      1.99 o 
   5   7   5        0.98        0.28      1.07 o 
   6   7   5       27.15       25.12      1.81 o 
   7   7   5        6.60        8.76      3.00 o 
   8   7   5       83.61       95.01      3.08 o 
   9   7   5        1.36        0.28      1.32 o 
 -11   8   5       29.38       29.81      2.85 o 
 -10   8   5        1.66        2.01      1.97 o 
  -9   8   5      136.21      136.31      5.01 o 
  -8   8   5        5.48        5.97      1.42 o 
  -7   8   5      194.50      202.20     24.27 o 
  -6   8   5      119.12      111.99      2.93 o 
  -5   8   5       96.88       97.81      2.75 o 
  -4   8   5      304.61      282.40     12.13 o 
  -3   8   5       18.71       17.62      1.45 o 
  -2   8   5        0.46        0.53      1.12 o 
  -1   8   5       57.37       55.80      2.14 o 
   0   8   5       73.23       76.01      2.45 o 
   1   8   5       92.85      103.16      2.84 o 
   2   8   5      191.32      194.56      4.69 o 
   3   8   5      233.74      232.98      4.84 o 
   4   8   5        5.51        1.70      1.18 o 
   5   8   5       38.22       36.78      2.11 o 
   6   8   5        0.42       -1.13      1.12 o 
   7   8   5      109.47      103.86      3.24 o 
  -9   9   5        7.23        7.73      2.35 o 
  -8   9   5      102.59      103.59      3.11 o 
  -7   9   5       80.34       80.31      3.92 o 
  -6   9   5       19.66       21.46      1.74 o 
  -5   9   5      192.30      188.82      9.47 o 
  -4   9   5       30.06       28.14      1.46 o 
  -3   9   5      282.09      275.41      4.49 o 
  -2   9   5      200.50      190.15      6.03 o 
  -1   9   5      350.50      356.15      5.17 o 
   0   9   5       87.53       87.23      3.68 o 
   1   9   5        0.36        1.38      1.16 o 
   2   9   5        2.79        6.27      1.42 o 
   3   9   5      259.64      231.95      4.47 o 
   4   9   5      155.79      148.82      8.86 o 
   5   9   5        0.70       -1.82      1.21 o 
   6   9   5       94.39       91.57      4.64 o 
  -6  10   5       15.73       14.81      2.01 o 
  -5  10   5       77.00       78.99      3.27 o 
  -4  10   5       14.19       19.28      1.86 o 
  -3  10   5       68.23       67.94      8.42 o 
  -2  10   5      629.74      607.01      7.06 o 
  -1  10   5       74.42       67.57      2.71 o 
   0  10   5      169.76      185.08      4.11 o 
   1  10   5        3.98        5.25      1.39 o 
   2  10   5        3.20        4.68      1.47 o 
   3  10   5       27.46       22.99      2.03 o 
 -15   0   6       16.31       19.97      2.72 o 
 -14   0   6      159.63      181.80      3.99 o 
 -13   0   6      356.53      362.15      5.21 o 
 -12   0   6       73.04       71.03      2.41 o 
 -11   0   6      758.03      799.38     49.04 o 
 -10   0   6       19.59       22.55      1.43 o 
  -9   0   6      385.30      404.95      4.57 o 
  -8   0   6      499.26      480.28      6.96 o 
  -7   0   6     1654.06     1742.60    121.66 o 
  -6   0   6      146.40      129.74      2.29 o 
  -5   0   6      345.36      316.01      3.27 o 
  -4   0   6      697.63      721.25     21.66 o 
  -3   0   6        0.72        1.24      0.57 o 
  -2   0   6     1017.78      993.41     40.70 o 
  -1   0   6      429.04      497.19      6.53 o 
   0   0   6     1461.31     1481.63     10.60 o 
   1   0   6      184.07      225.74      4.30 o 
   2   0   6       96.50       79.16      1.91 o 
   3   0   6      480.36      487.53      6.60 o 
   4   0   6      491.51      450.47      6.62 o 
   5   0   6      281.39      261.00      5.30 o 
   6   0   6      480.98      416.40      6.93 o 
   7   0   6        0.08        1.51      1.32 o 
   8   0   6        3.79       11.31      1.91 o 
   9   0   6       66.07       69.94      3.56 o 
  10   0   6       79.08       85.59      4.07 o 
  11   0   6       44.33       46.51      3.29 o 
 -15   1   6      278.70      288.63      4.44 o 
 -14   1   6      135.86      143.18      2.91 o 
 -13   1   6      241.58      248.52     11.24 o 
 -12   1   6      167.67      167.40      3.21 o 
 -11   1   6        1.33        1.09      0.70 o 
 -10   1   6       75.76       78.89      1.60 o 
  -9   1   6      660.14      666.96     27.91 o 
  -8   1   6     1010.24      986.50     11.35 o 
  -7   1   6      280.63      283.36      2.46 o 
  -6   1   6      293.38      298.91      9.79 o 
  -5   1   6      234.71      237.05      2.11 o 
  -4   1   6       87.93       71.43      1.01 o 
  -3   1   6       10.89       19.91      0.57 o 
  -2   1   6        0.45        0.02      0.28 o 
  -1   1   6     2502.78     2577.30     22.63 o 
   0   1   6       22.05       18.95      1.39 o 
   1   1   6      795.21      823.38      7.93 o 
   2   1   6       13.91       11.35      0.62 o 
   3   1   6       32.92       33.58      1.02 o 
   4   1   6      842.88      909.34     12.44 o 
   5   1   6      177.19      158.17      3.46 o 
   6   1   6        1.15        1.66      0.89 o 
   7   1   6        0.13        0.51      0.81 o 
   8   1   6      135.12      127.10      6.51 o 
   9   1   6      313.35      296.79      6.47 o 
  10   1   6      309.58      284.82      4.88 o 
  11   1   6       15.36       18.34      1.85 o 
 -15   2   6       38.31       40.72      1.88 o 
 -14   2   6       23.03       20.36      1.50 o 
 -13   2   6        0.11       -0.91      0.90 o 
 -12   2   6      287.33      259.30      6.46 o 
 -11   2   6       35.93       36.53      1.51 o 
 -10   2   6       76.21       74.16      1.82 o 
  -9   2   6     1996.00     2043.20     41.95 o 
  -8   2   6        2.83        3.44      0.78 o 
  -7   2   6      394.37      421.26      4.07 o 
  -6   2   6        1.02        2.35      0.42 o 
  -5   2   6      134.76      151.32      2.86 o 
  -4   2   6      220.95      220.73      1.76 o 
  -3   2   6       17.51       19.32      0.59 o 
  -2   2   6      406.30      465.28      7.80 o 
  -1   2   6      130.14      151.85      2.55 o 
   0   2   6      321.57      300.88      6.66 o 
   1   2   6     1369.03     1439.92     12.20 o 
   2   2   6       34.96       41.39      0.97 o 
   3   2   6      902.39      916.71     16.38 o 
   4   2   6     1014.81     1031.62     19.86 o 
   5   2   6      355.19      397.53     13.09 o 
   6   2   6      176.98      158.39      4.83 o 
   7   2   6        0.08       -0.40      0.92 o 
   8   2   6      164.04      157.06     10.84 o 
   9   2   6        6.30        9.98      1.39 o 
  10   2   6        0.94       -1.10      0.99 o 
  11   2   6      133.27      136.18      3.68 o 
 -14   3   6        0.25       -1.10      0.95 o 
 -13   3   6       38.48       30.21      1.54 o 
 -12   3   6        6.53        7.29      1.08 o 
 -11   3   6        8.29       11.52      1.08 o 
 -10   3   6      100.35      100.19      2.12 o 
  -9   3   6      775.88      789.28      5.37 o 
  -8   3   6       90.87       91.47      2.02 o 
  -7   3   6      120.90      128.24      2.07 o 
  -6   3   6        0.77        0.75      0.47 o 
  -5   3   6      256.75      267.45      2.65 o 
  -4   3   6       20.64       17.38      0.63 o 
  -3   3   6     1666.83     1833.24     16.49 o 
  -2   3   6       22.86       25.58      0.97 o 
  -1   3   6       10.11       13.21      0.79 o 
   0   3   6       12.76        6.67      0.70 o 
   1   3   6        3.46        6.64      1.33 o 
   2   3   6       18.76       29.61      1.29 o 
   3   3   6        6.00        8.27      0.73 o 
   4   3   6       87.48       87.51      1.60 o 
   5   3   6       43.23       38.31      1.38 o 
   6   3   6      606.20      556.64      4.70 o 
   7   3   6      197.06      181.71      3.57 o 
   8   3   6       31.83       36.20      2.27 o 
   9   3   6       20.57       20.05      1.68 o 
  10   3   6        0.00        0.28      1.15 o 
  11   3   6       18.07       22.57      2.06 o 
 -14   4   6        1.73        0.45      1.31 o 
 -13   4   6       64.29       56.80      2.43 o 
 -12   4   6        0.05       -0.82      1.74 o 
 -11   4   6        1.38        2.09      0.79 o 
 -10   4   6       11.15       14.15      1.15 o 
  -9   4   6       82.22       78.90      1.87 o 
  -8   4   6        1.75        0.49      0.76 o 
  -7   4   6      139.17      134.59      2.13 o 
  -6   4   6       36.71       30.01      1.17 o 
  -5   4   6       87.39       90.56      1.74 o 
  -4   4   6       39.72       40.59      0.89 o 
  -3   4   6       33.30       30.75      0.88 o 
  -2   4   6       16.17       12.96      0.68 o 
  -1   4   6        0.01       -0.41      0.41 o 
   0   4   6      751.53      741.40     11.20 o 
   1   4   6       46.08       43.94      1.18 o 
   2   4   6      192.48      191.58      3.45 o 
   3   4   6        9.48       14.43      0.96 o 
   4   4   6      417.32      409.47      4.11 o 
   5   4   6      109.53      108.49      2.92 o 
   6   4   6        2.51        1.27      0.88 o 
   7   4   6       58.62       63.22      2.27 o 
   8   4   6       96.40       91.43      4.50 o 
   9   4   6        7.47        7.84      1.15 o 
  10   4   6        2.17        2.62      1.31 o 
 -13   5   6       42.48       43.71      2.29 o 
 -12   5   6      327.35      342.61     16.81 o 
 -11   5   6       12.77       15.29      1.61 o 
 -10   5   6      175.02      173.16      3.60 o 
  -9   5   6       73.87       73.28      2.38 o 
  -8   5   6      252.76      253.11      8.26 o 
  -7   5   6        6.87        6.71      1.22 o 
  -6   5   6      120.93      122.97      2.38 o 
  -5   5   6      126.86      113.11      2.01 o 
  -4   5   6        1.68        3.88      0.60 o 
  -3   5   6      132.86      123.34      1.96 o 
  -2   5   6      338.17      311.27      5.72 o 
  -1   5   6      259.37      243.69      8.82 o 
   0   5   6        0.28        0.42      0.79 o 
   1   5   6      205.14      196.52      2.90 o 
   2   5   6      529.52      521.36      6.73 o 
   3   5   6        4.78        6.94      0.71 o 
   4   5   6     1013.76     1007.80     13.96 o 
   5   5   6      135.46      120.51      4.04 o 
   6   5   6      138.63      147.39      2.60 o 
   7   5   6        0.00       -0.89      0.78 o 
   8   5   6      119.29      130.24      2.67 o 
   9   5   6       85.50       78.31      2.32 o 
  10   5   6      272.78      283.65     16.16 o 
 -12   6   6       16.43       20.62      1.85 o 
 -11   6   6       25.90       28.02      2.77 o 
 -10   6   6        9.60        7.84      1.30 o 
  -9   6   6        8.86       10.20      1.42 o 
  -8   6   6      322.69      324.26      9.68 o 
  -7   6   6       71.59       67.63      1.81 o 
  -6   6   6     1496.93     1451.49     35.03 o 
  -5   6   6      279.72      277.43      3.21 o 
  -4   6   6      761.62      735.95     19.41 o 
  -3   6   6       20.32       19.33      1.17 o 
  -2   6   6      377.02      362.48      3.48 o 
  -1   6   6       28.51       29.16      1.25 o 
   0   6   6     2235.97     2099.96     55.91 o 
   1   6   6       42.50       48.97      2.33 o 
   2   6   6       39.72       39.89      1.24 o 
   3   6   6      103.26      104.12      1.84 o 
   4   6   6        1.16        1.77      0.89 o 
   5   6   6      346.34      340.78      8.66 o 
   6   6   6        1.15        0.07      1.15 o 
   7   6   6      186.44      198.39      5.09 o 
   8   6   6       45.77       41.39      2.51 o 
   9   6   6      219.31      244.04     21.66 o 
 -11   7   6        6.57        5.16      1.37 o 
 -10   7   6      130.59      137.87      5.01 o 
  -9   7   6        8.56        9.77      2.24 o 
  -8   7   6      804.21      794.25     58.44 o 
  -7   7   6       50.25       48.68      2.21 o 
  -6   7   6       68.85       68.16      3.20 o 
  -5   7   6        4.11        4.39      0.86 o 
  -4   7   6       35.09       30.88      1.14 o 
  -3   7   6      413.19      403.65     17.00 o 
  -2   7   6      203.91      208.59      3.63 o 
  -1   7   6      423.40      429.54     13.29 o 
   0   7   6      374.10      381.05     14.94 o 
   1   7   6       25.48       19.37      1.56 o 
   2   7   6      204.18      189.77      8.94 o 
   3   7   6      275.81      262.29      7.02 o 
   4   7   6      281.70      274.25      5.43 o 
   5   7   6      114.62       96.02      3.37 o 
   6   7   6      495.32      485.10     24.34 o 
   7   7   6        3.25        2.23      1.25 o 
   8   7   6      110.06      133.75      3.70 o 
 -10   8   6        4.55        2.43      1.86 o 
  -9   8   6       83.02       83.03      4.17 o 
  -8   8   6       11.22        9.85      2.30 o 
  -7   8   6      134.42      131.74      3.26 o 
  -6   8   6       24.92       22.56      1.60 o 
  -5   8   6        9.94       14.34      1.54 o 
  -4   8   6       79.45       79.44      3.75 o 
  -3   8   6      424.06      383.01      5.02 o 
  -2   8   6      480.26      487.30     19.71 o 
  -1   8   6        2.02        3.41      1.52 o 
   0   8   6        0.23        0.47      1.10 o 
   1   8   6       46.91       42.44      2.10 o 
   2   8   6       31.45       30.14      1.81 o 
   3   8   6        4.70        6.12      1.38 o 
   4   8   6      151.05      141.74      8.77 o 
   5   8   6       61.66       58.17      2.55 o 
   6   8   6       11.81       14.01      2.04 o 
  -8   9   6       70.20       68.79      4.04 o 
  -7   9   6        2.39        2.33      1.33 o 
  -6   9   6        7.85        7.44      1.49 o 
  -5   9   6       28.06       33.69      2.04 o 
  -4   9   6        5.02        8.06      1.38 o 
  -3   9   6       91.16      104.07      2.98 o 
  -2   9   6      216.17      226.23      8.66 o 
  -1   9   6       27.41       29.46      1.92 o 
   0   9   6       29.60       28.23      1.91 o 
   1   9   6        3.87        3.79      1.32 o 
   2   9   6       11.97       14.35      1.77 o 
   3   9   6        4.49        6.01      1.50 o 
   4   9   6        0.31       -1.27      1.34 o 
  -5  10   6        6.68        6.86      2.30 o 
  -4  10   6        0.53        0.32      1.26 o 
  -3  10   6        5.67        8.37      1.60 o 
  -2  10   6        0.82        0.10      1.29 o 
  -1  10   6        0.28       -0.71      1.80 o 
   0  10   6        6.51       11.52      1.68 o 
   1  10   6        3.86        3.98      1.43 o 
 -14   1   7       43.40       46.02      1.91 o 
 -13   1   7       24.13       21.48      1.41 o 
 -12   1   7       97.51      100.48      2.02 o 
 -11   1   7        2.55        2.78      0.81 o 
 -10   1   7       36.10       35.59      1.31 o 
  -9   1   7      181.98      182.66      2.28 o 
  -8   1   7      715.06      718.00     11.64 o 
  -7   1   7      502.74      504.04      3.37 o 
  -6   1   7      335.75      342.36      6.46 o 
  -5   1   7       77.14       76.71      1.76 o 
  -4   1   7      178.97      182.03      1.85 o 
  -3   1   7       49.59       40.00      0.95 o 
  -2   1   7      497.93      562.38      6.17 o 
  -1   1   7      705.73      719.41      6.55 o 
   0   1   7      399.20      413.38      6.00 o 
   1   1   7      114.80       98.84      2.29 o 
   2   1   7       59.46       59.47      1.34 o 
   3   1   7       10.62        5.06      0.74 o 
   4   1   7       70.16       64.34      1.70 o 
   5   1   7       81.99       67.28      2.58 o 
   6   1   7       14.74       13.64      1.33 o 
   7   1   7       57.15       48.31      2.06 o 
   8   1   7       75.44       80.65      6.01 o 
   9   1   7       78.71       78.27      2.76 o 
  10   1   7        4.01        5.72      1.47 o 
 -14   2   7      108.57      116.88      2.78 o 
 -13   2   7      333.11      335.59      6.32 o 
 -12   2   7       97.84       92.05      3.58 o 
 -11   2   7      855.90      795.54     11.47 o 
 -10   2   7      103.06       99.21      2.18 o 
  -9   2   7       42.10       42.97      1.50 o 
  -8   2   7      202.44      196.96      2.72 o 
  -7   2   7      988.65      985.45      9.39 o 
  -6   2   7      167.15      150.00      2.22 o 
  -5   2   7       34.12       29.12      1.03 o 
  -4   2   7      417.42      403.22      6.17 o 
  -3   2   7      253.08      285.70      4.42 o 
  -2   2   7     1232.87     1286.57     29.81 o 
  -1   2   7      176.22      209.28      2.49 o 
   0   2   7      629.74      667.34      4.45 o 
   1   2   7       71.06       67.62      1.55 o 
   2   2   7      839.89      786.56      4.31 o 
   3   2   7      403.43      413.97      7.67 o 
   4   2   7      669.35      653.99     12.27 o 
   5   2   7        1.89        2.84      0.93 o 
   6   2   7        8.88       10.79      1.31 o 
   7   2   7      192.80      173.98      9.79 o 
   8   2   7        1.60        1.93      1.05 o 
   9   2   7      181.47      183.45      7.62 o 
  10   2   7       17.92       17.64      1.90 o 
 -14   3   7       29.68       32.93      1.74 o 
 -13   3   7       59.67       48.31      2.25 o 
 -12   3   7     1257.51     1226.53     19.98 o 
 -11   3   7        0.04        0.06      0.89 o 
 -10   3   7      728.87      753.25     24.45 o 
  -9   3   7      339.99      343.06      5.18 o 
  -8   3   7       86.29       84.76      1.89 o 
  -7   3   7      206.61      204.09      2.70 o 
  -6   3   7      543.39      521.31      5.97 o 
  -5   3   7      997.09      978.67      6.45 o 
  -4   3   7      160.13      185.49      2.90 o 
  -3   3   7      419.73      415.85      6.44 o 
  -2   3   7       84.72       75.49      1.57 o 
  -1   3   7      409.62      389.22      3.39 o 
   0   3   7       21.25       21.30      1.12 o 
   1   3   7     1832.14     1823.37     18.28 o 
   2   3   7      316.14      324.01      4.07 o 
   3   3   7      179.50      165.17      3.21 o 
   4   3   7        0.11        0.89      0.60 o 
   5   3   7       17.66       17.61      1.19 o 
   6   3   7       32.97       42.62      2.14 o 
   7   3   7       54.49       56.68      2.72 o 
   8   3   7      274.67      248.70      4.48 o 
   9   3   7       99.13       88.58      6.92 o 
  10   3   7       50.64       51.62      2.54 o 
 -13   4   7        0.42        1.57      1.32 o 
 -12   4   7        4.78        5.22      1.37 o 
 -11   4   7      113.70      128.99     10.98 o 
 -10   4   7        1.99        2.33      0.87 o 
  -9   4   7      138.89      143.27      2.47 o 
  -8   4   7        9.98       11.42      0.98 o 
  -7   4   7       66.34       57.05      1.59 o 
  -6   4   7      667.20      640.53     14.05 o 
  -5   4   7        3.99       10.58      1.11 o 
  -4   4   7      400.62      408.22      6.19 o 
  -3   4   7       22.87       22.09      1.39 o 
  -2   4   7       72.94       66.17      1.30 o 
  -1   4   7       27.78       27.06      1.20 o 
   0   4   7     1007.82     1031.27     24.98 o 
   1   4   7     1294.40     1312.84     32.06 o 
   2   4   7       18.47       17.88      1.00 o 
   3   4   7      457.25      427.43      3.48 o 
   4   4   7      152.55      144.72      2.16 o 
   5   4   7      457.75      476.83     13.27 o 
   6   4   7       22.70       20.18      1.31 o 
   7   4   7      225.43      218.98      9.31 o 
   8   4   7       71.51       62.41      2.57 o 
   9   4   7      155.74      171.40      3.95 o 
 -13   5   7       30.21       31.43      2.13 o 
 -12   5   7       14.76       14.92      1.73 o 
 -11   5   7       21.54       21.31      1.77 o 
 -10   5   7        6.27        7.32      1.36 o 
  -9   5   7      142.21      140.55      3.27 o 
  -8   5   7      155.51      150.86      4.24 o 
  -7   5   7      114.98      106.11      8.91 o 
  -6   5   7       97.40      105.18      2.06 o 
  -5   5   7      200.04      209.40      2.78 o 
  -4   5   7       78.17       90.62      1.89 o 
  -3   5   7      235.37      241.52      7.05 o 
  -2   5   7      139.00      141.46      4.83 o 
  -1   5   7       22.02       19.50      1.09 o 
   0   5   7      153.67      158.54      2.49 o 
   1   5   7       78.40       75.48      2.21 o 
   2   5   7      373.02      362.11      5.26 o 
   3   5   7       18.26       17.64      1.16 o 
   4   5   7      172.64      175.60      2.40 o 
   5   5   7      141.56      133.92      2.53 o 
   6   5   7      379.30      380.96     14.60 o 
   7   5   7       89.17       76.13      3.53 o 
   8   5   7       92.87      115.82      4.54 o 
 -12   6   7        0.20       -1.64      1.09 o 
 -11   6   7       56.37       50.95      4.53 o 
 -10   6   7       61.71       57.79      2.41 o 
  -9   6   7      211.27      214.23      4.09 o 
  -8   6   7       56.10       56.96      3.13 o 
  -7   6   7        8.44        8.41      1.26 o 
  -6   6   7        1.97        2.44      0.87 o 
  -5   6   7        6.70        6.99      0.95 o 
  -4   6   7       64.29       64.83      1.74 o 
  -3   6   7      325.66      332.30      9.67 o 
  -2   6   7       17.83       24.96      1.23 o 
  -1   6   7       12.42       12.79      1.07 o 
   0   6   7        5.72        3.16      0.88 o 
   1   6   7        6.85        9.94      1.07 o 
   2   6   7       29.59       27.44      1.17 o 
   3   6   7       12.78       13.02      1.00 o 
   4   6   7        4.24        6.64      1.05 o 
   5   6   7        7.13        7.14      1.09 o 
   6   6   7       81.66       80.27      3.28 o 
   7   6   7        0.30        0.65      0.97 o 
   8   6   7       67.71       75.65      3.82 o 
 -11   7   7        0.79       -0.52      1.73 o 
 -10   7   7       19.12       20.35      1.86 o 
  -9   7   7       72.87       64.47      4.53 o 
  -8   7   7        0.03        0.41      1.13 o 
  -7   7   7       63.28       56.77      4.44 o 
  -6   7   7      137.44      132.56      2.54 o 
  -5   7   7        6.39        9.21      1.10 o 
  -4   7   7       40.52       41.99      1.70 o 
  -3   7   7       82.00       78.35      1.96 o 
  -2   7   7      145.50      150.81      2.57 o 
  -1   7   7       23.52       22.66      2.17 o 
   0   7   7      143.35      140.50      3.74 o 
   1   7   7        7.83        4.24      1.22 o 
   2   7   7       23.04       20.22      1.71 o 
   3   7   7       22.67       20.02      1.66 o 
   4   7   7       60.87       65.51      2.55 o 
   5   7   7        0.24        0.60      1.24 o 
   6   7   7        4.06        3.31      1.33 o 
  -9   8   7        8.58        8.07      2.09 o 
  -8   8   7        0.09       -2.75      1.84 o 
  -7   8   7       41.98       38.66      3.14 o 
  -6   8   7      193.41      186.33      3.92 o 
  -5   8   7       20.87       24.77      1.78 o 
  -4   8   7        0.33       -0.48      1.09 o 
  -3   8   7       90.51       84.25      3.83 o 
  -2   8   7       14.17       19.91      1.79 o 
  -1   8   7       94.62       94.22      2.85 o 
   0   8   7      328.60      299.07      4.83 o 
   1   8   7       24.32       21.96      1.82 o 
   2   8   7       52.60       43.89      2.22 o 
   3   8   7      113.94      130.92      3.51 o 
   4   8   7       12.42       20.23      1.93 o 
   5   8   7      104.77      110.06      9.64 o 
  -7   9   7      101.12      103.50      4.78 o 
  -6   9   7       95.05       91.31      5.67 o 
  -5   9   7       25.87       29.54      2.28 o 
  -4   9   7      104.82       97.89      3.12 o 
  -3   9   7      114.47      122.19      4.78 o 
  -2   9   7        1.73        0.13      1.28 o 
  -1   9   7      164.54      165.54      6.46 o 
   0   9   7        7.17        5.93      1.47 o 
   1   9   7       94.10      106.19      4.75 o 
   2   9   7       28.59       32.69      2.16 o 
 -14   0   8      417.18      440.44      6.72 o 
 -13   0   8      367.06      406.52     18.76 o 
 -12   0   8      114.57      101.02      2.88 o 
 -11   0   8      597.45      606.12      6.42 o 
 -10   0   8      346.50      362.60      4.79 o 
  -9   0   8      143.15      142.37      2.97 o 
  -8   0   8       66.28       68.57      2.56 o 
  -7   0   8     1896.82     1903.34     17.67 o 
  -6   0   8      489.62      470.98      4.59 o 
  -5   0   8      247.61      249.03      5.15 o 
  -4   0   8     2597.18     2503.04     15.99 o 
  -3   0   8      425.96      450.82      6.81 o 
  -2   0   8      453.30      432.26      6.62 o 
  -1   0   8       15.70       17.43      1.72 o 
   0   0   8      108.34      104.24      3.52 o 
   1   0   8       29.31       27.32      2.12 o 
   2   0   8     2613.38     2469.76     37.66 o 
   3   0   8      237.61      258.64      6.00 o 
   4   0   8        7.30        9.11      1.76 o 
   5   0   8       56.25       66.63      3.35 o 
   6   0   8      140.86      151.36      4.94 o 
   7   0   8      492.34      467.25      8.57 o 
   8   0   8       19.18       15.27      2.47 o 
   9   0   8      269.33      239.88      6.75 o 
 -14   1   8      175.75      172.97      3.34 o 
 -13   1   8       51.85       58.10      2.05 o 
 -12   1   8      335.07      350.30      6.45 o 
 -11   1   8       17.35       17.62      1.14 o 
 -10   1   8      320.16      325.65      4.92 o 
  -9   1   8       14.83       14.52      0.93 o 
  -8   1   8      167.48      162.92      2.55 o 
  -7   1   8       36.65       36.22      1.38 o 
  -6   1   8       44.19       37.71      1.33 o 
  -5   1   8     1720.49     1659.33      8.77 o 
  -4   1   8      247.50      272.37      5.06 o 
  -3   1   8      626.87      621.21      8.57 o 
  -2   1   8       29.16       30.53      1.51 o 
  -1   1   8       24.13       19.21      2.45 o 
   0   1   8      302.94      309.37      4.35 o 
   1   1   8     2718.00     2704.79     16.35 o 
   2   1   8      435.29      442.38      6.08 o 
   3   1   8      276.85      264.65      5.00 o 
   4   1   8        2.30        1.12      0.81 o 
   5   1   8        1.88        2.72      1.10 o 
   6   1   8      275.65      308.34     11.74 o 
   7   1   8       64.21       62.91      4.23 o 
   8   1   8      303.60      301.88     16.09 o 
   9   1   8       21.27       18.80      1.82 o 
 -14   2   8       23.75       24.67      1.73 o 
 -13   2   8       59.37       54.62      2.08 o 
 -12   2   8      162.26      153.50      4.59 o 
 -11   2   8        0.43       -0.35      0.88 o 
 -10   2   8        9.28        8.36      1.20 o 
  -9   2   8        0.46        0.83      0.78 o 
  -8   2   8       52.75       51.22      2.03 o 
  -7   2   8       54.42       47.82      1.51 o 
  -6   2   8      203.16      198.40      3.18 o 
  -5   2   8        4.31        7.53      0.83 o 
  -4   2   8      136.82      140.46      1.82 o 
  -3   2   8       10.62       11.31      0.75 o 
  -2   2   8      128.40      133.18      2.78 o 
  -1   2   8       46.73       46.03      1.42 o 
   0   2   8      749.10      761.15     10.17 o 
   1   2   8       15.35       17.19      0.98 o 
   2   2   8       48.04       44.53      1.18 o 
   3   2   8       30.99       26.18      1.10 o 
   4   2   8      101.49       89.53      2.37 o 
   5   2   8      161.61      148.73      3.31 o 
   6   2   8       13.81       11.08      2.49 o 
   7   2   8      153.15      124.25      3.74 o 
   8   2   8       32.96       31.23      1.99 o 
   9   2   8       31.01       30.92      2.14 o 
 -13   3   8      102.30       86.13      2.44 o 
 -12   3   8      136.97      131.29      2.81 o 
 -11   3   8       19.41       19.74      1.46 o 
 -10   3   8       32.96       27.93      1.47 o 
  -9   3   8        1.05        1.51      0.80 o 
  -8   3   8      140.15      137.97      6.17 o 
  -7   3   8       13.17       15.23      1.35 o 
  -6   3   8      221.74      242.93      3.00 o 
  -5   3   8       95.76       93.62      3.12 o 
  -4   3   8        6.31        8.86      0.76 o 
  -3   3   8      267.92      266.47      5.42 o 
  -2   3   8      173.00      180.32      2.51 o 
  -1   3   8      182.45      185.58      2.59 o 
   0   3   8      127.45      137.79      1.90 o 
   1   3   8      219.01      221.47      4.14 o 
   2   3   8      182.67      191.28      2.17 o 
   3   3   8       74.78       75.46      1.65 o 
   4   3   8       10.79       13.46      1.03 o 
   5   3   8       36.15       36.09      1.75 o 
   6   3   8        0.07        0.01      1.03 o 
   7   3   8      109.79      102.15      4.55 o 
   8   3   8        0.46        2.20      2.13 o 
 -13   4   8      447.28      424.19     12.27 o 
 -12   4   8       93.73       86.79      3.10 o 
 -11   4   8       28.78       27.21      1.84 o 
 -10   4   8       15.38       16.11      1.60 o 
  -9   4   8        1.93        3.66      1.44 o 
  -8   4   8       47.49       47.52      1.78 o 
  -7   4   8      209.12      212.98      2.95 o 
  -6   4   8       14.00       15.10      1.09 o 
  -5   4   8       60.79       68.27      1.69 o 
  -4   4   8      323.17      289.11      4.75 o 
  -3   4   8        1.42        1.30      0.50 o 
  -2   4   8       74.34       72.24      1.71 o 
  -1   4   8       62.42       67.75      1.69 o 
   0   4   8       28.16       27.72      1.08 o 
   1   4   8        4.86        5.88      0.75 o 
   2   4   8       89.93       79.27      1.83 o 
   3   4   8        0.01        0.20      0.67 o 
   4   4   8       15.33       18.86      1.07 o 
   5   4   8       45.97       49.68      1.81 o 
   6   4   8       71.79       68.73      2.08 o 
   7   4   8       30.49       29.84      1.61 o 
   8   4   8        0.08       -0.22      1.59 o 
 -12   5   8       20.23       23.65      2.07 o 
 -11   5   8       20.18       20.67      1.94 o 
 -10   5   8       17.40       21.37      1.77 o 
  -9   5   8      256.26      245.50      7.52 o 
  -8   5   8        6.30        8.24      1.40 o 
  -7   5   8       27.23       25.94      1.67 o 
  -6   5   8       68.21       67.95      4.76 o 
  -5   5   8      710.03      678.75      9.83 o 
  -4   5   8       30.49       31.00      1.36 o 
  -3   5   8      584.27      568.44      7.16 o 
  -2   5   8       22.26       23.93      1.96 o 
  -1   5   8        0.05       -0.48      0.70 o 
   0   5   8        0.82        1.41      0.76 o 
   1   5   8      709.07      711.58     16.31 o 
   2   5   8       77.76       78.07      2.01 o 
   3   5   8       20.35       18.97      1.35 o 
   4   5   8       37.93       45.95      2.62 o 
   5   5   8       45.70       40.51      1.94 o 
   6   5   8      191.63      184.48      4.85 o 
   7   5   8        8.90       12.74      2.00 o 
 -11   6   8      346.00      356.77      5.69 o 
 -10   6   8       41.38       42.00      5.14 o 
  -9   6   8      359.36      385.07      5.58 o 
  -8   6   8       76.80       75.12      4.15 o 
  -7   6   8      176.98      166.72      3.96 o 
  -6   6   8       85.69       75.84      2.47 o 
  -5   6   8       25.14       29.15      1.34 o 
  -4   6   8      150.05      152.41      2.64 o 
  -3   6   8      105.15      111.73      4.26 o 
  -2   6   8       72.91       70.52      2.39 o 
  -1   6   8       52.05       44.70      1.63 o 
   0   6   8       42.49       45.26      1.67 o 
   1   6   8      765.92      734.48     12.96 o 
   2   6   8      224.63      216.84      5.08 o 
   3   6   8      181.93      195.72      3.79 o 
   4   6   8        0.92        0.90      0.89 o 
   5   6   8       76.45       76.36      4.28 o 
   6   6   8        3.72        4.23      1.14 o 
 -10   7   8       35.00       40.00      2.76 o 
  -9   7   8       18.32       20.56      1.91 o 
  -8   7   8      117.34      111.09      7.90 o 
  -7   7   8      155.72      154.61      6.55 o 
  -6   7   8      150.31      160.78      3.57 o 
  -5   7   8       81.29       87.55      2.18 o 
  -4   7   8       24.63       26.56      1.44 o 
  -3   7   8      316.48      313.98      4.64 o 
  -2   7   8        0.22       -0.62      0.93 o 
  -1   7   8      358.00      343.30      7.60 o 
   0   7   8        0.10       -0.06      1.12 o 
   1   7   8      127.63      117.02      2.16 o 
   2   7   8      109.39      113.96      5.24 o 
   3   7   8       14.09       13.57      1.70 o 
   4   7   8       36.40       35.39      2.39 o 
   5   7   8       15.42       14.99      1.84 o 
  -8   8   8       16.73       16.76      2.89 o 
  -7   8   8      111.18      118.04      4.92 o 
  -6   8   8       96.38      111.51      4.76 o 
  -5   8   8      244.10      244.34      5.25 o 
  -4   8   8        2.63        6.11      1.98 o 
  -3   8   8        6.48        9.95      2.35 o 
  -2   8   8      169.77      169.93      3.75 o 
  -1   8   8       70.72       71.53      4.10 o 
   0   8   8      166.18      175.42      3.94 o 
   1   8   8       10.46       13.97      1.68 o 
   2   8   8       63.73       63.10      2.69 o 
   3   8   8      124.27      119.44      4.89 o 
  -3   9   8        4.66        7.90      2.43 o 
  -2   9   8        0.31       -0.90      1.78 o 
  -1   9   8       92.26       91.28      3.10 o 
 -13   1   9       25.89       24.08      1.67 o 
 -12   1   9       99.35       99.83      2.49 o 
 -11   1   9        0.20       -1.25      0.87 o 
 -10   1   9      118.22      118.96      2.48 o 
  -9   1   9        2.14        1.83      0.82 o 
  -8   1   9      109.57      102.44      2.19 o 
  -7   1   9      152.30      145.91      3.14 o 
  -6   1   9       25.21       21.96      1.63 o 
  -5   1   9      249.82      246.14      3.91 o 
  -4   1   9       49.34       48.46      1.87 o 
  -3   1   9       50.78       40.74      1.82 o 
  -2   1   9      144.02      138.93      3.06 o 
  -1   1   9      325.23      309.27      4.34 o 
   0   1   9       64.54       68.55      2.27 o 
   1   1   9      740.13      746.36      9.80 o 
   2   1   9       54.52       62.39      1.58 o 
   3   1   9       15.67       18.77      1.09 o 
   4   1   9       88.95       89.97      2.23 o 
   5   1   9        3.03        2.27      1.24 o 
   6   1   9      119.17      119.15      3.33 o 
   7   1   9       18.03       21.59      1.86 o 
   8   1   9       83.85       78.53      2.98 o 
 -13   2   9      234.43      251.03      3.94 o 
 -12   2   9        0.02       -1.38      0.92 o 
 -11   2   9       79.18       78.14      2.91 o 
 -10   2   9      133.80      126.66      2.58 o 
  -9   2   9       13.33       14.69      1.27 o 
  -8   2   9      248.01      242.69      3.25 o 
  -7   2   9      460.43      484.93     13.41 o 
  -6   2   9      868.53      856.56      8.25 o 
  -5   2   9      519.65      504.74      5.10 o 
  -4   2   9      843.70      803.34      7.19 o 
  -3   2   9       12.49       11.75      1.57 o 
  -2   2   9      981.83      931.92      7.66 o 
  -1   2   9        0.84       -0.13      0.87 o 
   0   2   9      251.69      252.02      3.25 o 
   1   2   9      357.38      347.51      5.23 o 
   2   2   9      335.72      319.90      4.69 o 
   3   2   9      891.79      905.90      7.53 o 
   4   2   9        0.22       -0.43      0.86 o 
   5   2   9      136.76      147.55      4.05 o 
   6   2   9        0.10       -0.58      1.67 o 
   7   2   9       37.04       42.88      3.97 o 
 -12   3   9        0.06        0.65      1.24 o 
 -11   3   9       26.95       27.02      1.52 o 
 -10   3   9      222.81      219.01      3.35 o 
  -9   3   9      195.19      190.75      3.04 o 
  -8   3   9        4.35        8.33      1.01 o 
  -7   3   9       11.07       13.74      1.30 o 
  -6   3   9      380.14      358.41      3.84 o 
  -5   3   9      913.17      820.15      8.26 o 
  -4   3   9       25.00       23.69      1.21 o 
  -3   3   9      480.80      507.33     12.80 o 
  -2   3   9       12.33       11.29      1.06 o 
  -1   3   9       43.04       42.66      1.52 o 
   0   3   9       26.42       25.58      1.12 o 
   1   3   9      214.62      212.55      2.65 o 
   2   3   9      339.84      336.65      3.26 o 
   3   3   9        3.11        5.90      0.93 o 
   4   3   9      674.19      666.69      8.09 o 
   5   3   9        6.65        9.52      1.50 o 
   6   3   9      149.03      155.72      4.48 o 
   7   3   9       10.55       17.69      1.86 o 
 -12   4   9      112.40      112.55      3.46 o 
 -11   4   9       83.11       88.64      4.79 o 
 -10   4   9       18.21       19.71      2.17 o 
  -9   4   9      207.08      221.08      4.19 o 
  -8   4   9       46.86       50.57      2.17 o 
  -7   4   9      281.30      272.53      3.47 o 
  -6   4   9       25.04       18.85      1.22 o 
  -5   4   9      106.68      114.16      2.24 o 
  -4   4   9       52.11       54.58      1.47 o 
  -3   4   9        0.18        2.19      1.55 o 
  -2   4   9      143.43      150.43      4.58 o 
  -1   4   9        9.43        8.50      0.76 o 
   0   4   9      534.62      538.43      7.99 o 
   1   4   9       30.48       34.83      1.29 o 
   2   4   9       56.97       62.01      2.41 o 
   3   4   9       22.93       27.67      1.28 o 
   4   4   9        0.75        1.47      0.86 o 
   5   4   9       95.07       92.22      2.88 o 
   6   4   9        8.42        8.47      1.47 o 
 -11   5   9      110.70      113.10      3.68 o 
 -10   5   9       94.35       94.28      3.06 o 
  -9   5   9        0.37        0.20      1.21 o 
  -8   5   9       33.68       39.35      2.08 o 
  -7   5   9        1.18        0.78      1.60 o 
  -6   5   9      276.52      273.28      8.84 o 
  -5   5   9       14.09       15.29      1.56 o 
  -4   5   9        0.53        0.41      0.73 o 
  -3   5   9        4.66        8.27      1.02 o 
  -2   5   9      137.71      127.00      2.41 o 
  -1   5   9      122.18      128.89      3.20 o 
   0   5   9       66.77       65.97      2.41 o 
   1   5   9      221.75      238.21      4.26 o 
   2   5   9       22.11       20.92      1.36 o 
   3   5   9       96.66       98.76      2.43 o 
   4   5   9        0.32       -0.03      0.98 o 
   5   5   9        3.60        4.02      1.34 o 
 -10   6   9        0.14        0.37      1.36 o 
  -9   6   9       21.66       22.15      1.93 o 
  -8   6   9       36.62       41.87      2.58 o 
  -7   6   9       32.40       33.12      3.51 o 
  -6   6   9       23.58       24.01      1.76 o 
  -5   6   9       43.42       53.54      2.24 o 
  -4   6   9        0.41        0.41      0.85 o 
  -3   6   9        7.14        7.07      1.27 o 
  -2   6   9       16.35       15.21      1.57 o 
  -1   6   9       81.12       75.48      2.05 o 
   0   6   9        1.76        0.93      1.16 o 
   1   6   9        5.91        5.35      0.92 o 
   2   6   9       79.68       76.73      1.92 o 
   3   6   9        0.65        0.49      0.87 o 
   4   6   9       28.57       35.20      1.74 o 
  -8   7   9       16.63       13.29      1.77 o 
  -7   7   9       70.48       64.12      2.58 o 
  -6   7   9       41.03       44.36      4.24 o 
  -5   7   9       18.23       21.96      1.86 o 
  -4   7   9       39.73       38.72      2.08 o 
  -3   7   9       47.97       51.31      3.89 o 
  -2   7   9       34.78       21.46      1.74 o 
  -1   7   9        0.48       -0.09      0.97 o 
   0   7   9        2.73        2.63      1.06 o 
   1   7   9        2.82        4.91      1.98 o 
   2   7   9        0.06        0.74      2.15 o 
   3   7   9        8.85        8.75      1.56 o 
  -5   8   9        1.89        0.63      1.97 o 
  -4   8   9      151.86      147.53      3.72 o 
  -3   8   9      106.40      105.35      4.59 o 
  -2   8   9       79.60       82.57      4.13 o 
  -1   8   9        6.25        6.82      2.03 o 
 -12   0  10        4.61        3.27      1.86 o 
 -11   0  10       63.33       64.18      3.69 o 
 -10   0  10        4.81        6.71      1.99 o 
  -9   0  10       11.08       14.25      2.20 o 
  -8   0  10      723.53      690.34     10.02 o 
  -7   0  10      287.78      282.62      6.39 o 
  -6   0  10       58.34       54.70      3.04 o 
  -3   0  10     1059.48     1053.27     11.84 o 
  -2   0  10     1760.03     1700.46     15.04 o 
  -1   0  10      154.68      156.20      4.92 o 
   0   0  10      108.74      106.20      4.15 o 
   1   0  10      106.37      102.50      2.97 o 
   2   0  10      362.10      353.25      7.37 o 
   3   0  10     2047.46     2071.50     39.87 o 
   4   0  10        4.25        6.58      2.18 o 
   5   0  10      322.72      351.76      7.96 o 
   6   0  10        2.76        2.74      1.97 o 
 -12   1  10       75.62       80.76      2.98 o 
 -11   1  10       20.11       14.77      1.88 o 
 -10   1  10      213.50      210.83      4.21 o 
  -9   1  10      295.55      285.57      4.75 o 
  -8   1  10      192.34      184.69      3.81 o 
  -7   1  10      195.91      199.15      3.84 o 
  -6   1  10      387.66      370.13      5.50 o 
  -5   1  10      347.17      339.71      8.31 o 
  -4   1  10       22.88       23.01      1.63 o 
  -3   1  10      776.27      781.12      7.22 o 
  -2   1  10       18.19       20.20      1.69 o 
  -1   1  10      231.18      230.70      6.67 o 
   0   1  10       44.82       39.79      2.01 o 
   1   1  10        7.21        7.44      0.85 o 
   2   1  10      186.23      189.50      2.98 o 
   3   1  10       13.63       18.96      1.25 o 
   4   1  10      387.05      398.93      7.00 o 
   5   1  10        7.31        5.34      1.38 o 
   6   1  10       96.34       87.15      6.03 o 
 -12   2  10       24.08       25.79      1.98 o 
 -11   2  10       49.14       53.18      1.98 o 
 -10   2  10        1.97        0.38      1.53 o 
  -9   2  10      123.10      125.93      3.26 o 
  -8   2  10       29.69       24.55      1.69 o 
  -7   2  10      140.97      129.86      3.18 o 
  -6   2  10        2.75        2.98      1.05 o 
  -5   2  10      145.31      142.92      4.29 o 
  -4   2  10        4.01        4.23      1.16 o 
  -3   2  10        1.82        0.06      0.99 o 
  -2   2  10        8.04        6.01      1.17 o 
  -1   2  10       63.10       60.59      2.27 o 
   0   2  10      133.73      139.42      3.31 o 
   1   2  10      103.42      101.84      2.38 o 
   2   2  10       44.68       44.20      1.51 o 
   3   2  10       25.97       27.78      1.54 o 
   4   2  10       15.95       12.68      1.34 o 
   5   2  10      100.83      112.40      3.38 o 
   6   2  10       20.20       24.17      2.16 o 
 -11   3  10       24.05       26.06      1.57 o 
 -10   3  10       45.41       49.85      1.91 o 
  -9   3  10       24.71       23.44      1.42 o 
  -8   3  10        0.34       -1.25      0.83 o 
  -7   3  10      133.29      125.89      3.15 o 
  -6   3  10        1.61        0.04      0.99 o 
  -5   3  10        0.24       -0.33      1.24 o 
  -4   3  10        4.55        3.37      1.07 o 
  -3   3  10       21.49       23.00      1.30 o 
  -2   3  10       18.44       18.91      1.21 o 
  -1   3  10       48.35       50.65      1.74 o 
   0   3  10       73.01       72.63      1.75 o 
   1   3  10        7.12        4.95      0.88 o 
   2   3  10       66.07       75.12      3.26 o 
   3   3  10       10.50       12.86      1.29 o 
   4   3  10        7.78        3.96      1.16 o 
   5   3  10       11.66       11.11      2.19 o 
 -10   4  10        3.28        4.68      2.36 o 
  -9   4  10       73.84       65.14      4.90 o 
  -8   4  10      130.83      123.09      5.55 o 
  -7   4  10        9.78       11.54      1.51 o 
  -6   4  10      348.95      389.35     34.90 o 
  -5   4  10      164.30      148.71      3.23 o 
  -4   4  10       75.83       76.91      2.52 o 
  -3   4  10       13.65       15.44      1.26 o 
  -2   4  10        4.78        2.81      0.93 o 
  -1   4  10        6.67        8.97      0.96 o 
   0   4  10       11.82       15.33      1.21 o 
   1   4  10       29.28       35.92      1.37 o 
   2   4  10        2.11        2.74      0.88 o 
   3   4  10      330.27      317.46      3.67 o 
   4   4  10       10.31       14.82      1.30 o 
  -9   5  10       15.56       14.20      1.98 o 
  -8   5  10        2.60        4.74      1.45 o 
  -7   5  10        0.67        0.20      1.21 o 
  -6   5  10      652.68      618.70     11.95 o 
  -5   5  10       89.85       86.76      4.94 o 
  -4   5  10        0.21       -1.56      1.04 o 
  -3   5  10       20.09       20.14      1.34 o 
  -2   5  10        3.10        2.45      1.19 o 
  -1   5  10      107.74      116.20      3.12 o 
   0   5  10        4.54        2.78      1.83 o 
   1   5  10        6.32        9.53      1.25 o 
   2   5  10        0.10       -1.45      0.97 o 
   3   5  10      117.17      125.63      4.27 o 
  -8   6  10       44.03       42.93      2.33 o 
  -7   6  10       18.67       17.77      1.83 o 
  -6   6  10        0.25        0.10      1.22 o 
  -5   6  10       12.41       19.93      1.85 o 
  -4   6  10      222.63      214.96      5.63 o 
  -3   6  10        0.00       -0.05      0.97 o 
  -2   6  10      612.50      605.05     12.11 o 
  -1   6  10        0.18        0.42      1.03 o 
   0   6  10       64.38       73.29      2.19 o 
   1   6  10        5.69        6.16      1.00 o 
   2   6  10       50.71       51.55      1.73 o 
  -5   7  10        2.80        6.10      1.52 o 
  -4   7  10       30.37       29.13      2.08 o 
  -3   7  10       75.67       85.60      3.14 o 
  -2   7  10       54.89       54.11      2.47 o 
  -1   7  10      212.21      217.32     11.09 o 
 -10   1  11        1.87        2.91      1.26 o 
  -9   1  11       45.10       40.31      2.22 o 
  -8   1  11       54.77       51.80      2.37 o 
  -7   1  11       35.64       31.07      1.99 o 
  -6   1  11      114.87      109.57      3.12 o 
  -5   1  11      312.65      316.26      6.27 o 
  -4   1  11       16.55       15.43      1.69 o 
  -3   1  11      345.73      344.88      5.21 o 
  -2   1  11       33.95       29.83      3.02 o 
  -1   1  11       41.95       37.67      4.16 o 
   0   1  11      142.39      140.53      3.12 o 
   1   1  11       30.60       33.45      1.44 o 
   2   1  11      146.28      150.08      4.02 o 
   3   1  11        6.74        6.47      1.07 o 
   4   1  11       11.01        9.70      1.64 o 
 -10   2  11        9.20       12.63      3.15 o 
  -9   2  11      300.32      298.02      6.40 o 
  -8   2  11       45.83       42.27      2.20 o 
  -7   2  11       29.13       27.74      1.92 o 
  -6   2  11       26.28       30.82      1.95 o 
  -5   2  11      118.52      109.19      3.09 o 
  -4   2  11      322.23      314.72      6.03 o 
  -3   2  11       11.66       12.67      1.59 o 
  -2   2  11        0.19       -1.05      1.09 o 
  -1   2  11      161.24      155.46      3.64 o 
   0   2  11        0.09        0.81      0.95 o 
   1   2  11       73.74       79.59      2.64 o 
   2   2  11      133.24      130.02      2.48 o 
   3   2  11      361.96      353.66      6.42 o 
  -9   3  11      110.62      102.60      3.14 o 
  -8   3  11      332.25      335.48      5.33 o 
  -7   3  11        9.46       10.58      1.58 o 
  -6   3  11      109.31       99.27      3.00 o 
  -5   3  11      232.50      227.73      4.32 o 
  -4   3  11       17.26       20.81      1.78 o 
  -3   3  11      320.41      317.36      5.01 o 
  -2   3  11        0.06        0.59      1.14 o 
  -1   3  11      132.25      138.24      3.12 o 
   0   3  11      248.82      262.98      7.85 o 
   1   3  11      102.63      102.72      3.24 o 
   2   3  11       15.25       19.87      1.40 o 
   3   3  11      376.24      356.22      4.69 o 
  -8   4  11       10.86       11.61      2.39 o 
  -7   4  11       65.56       69.12      3.92 o 
  -6   4  11       37.26       39.72      3.14 o 
  -5   4  11       55.79       63.69      3.73 o 
  -4   4  11      261.98      270.72      6.87 o 
  -3   4  11      138.85      141.30      3.48 o 
  -2   4  11      231.00      242.48      6.00 o 
  -1   4  11        0.01       -1.87      1.25 o 
   0   4  11       77.80       89.79      2.09 o 
   1   4  11       48.91       44.52      1.46 o 
   2   4  11       62.47       64.73      1.90 o 
  -7   5  11       36.62       44.56      3.41 o 
  -6   5  11        0.37       -0.08      1.80 o 
  -5   5  11      144.14      140.15      5.20 o 
  -4   5  11       28.85       27.45      2.91 o 
  -3   5  11      239.60      244.40      6.68 o 
  -2   5  11       84.97       87.34      2.95 o 
  -1   5  11      217.47      219.63      4.47 o 
   0   5  11       12.46       13.17      2.01 o 
  -8   0  12      142.04      134.47      5.18 o 
  -7   0  12        0.03       -1.32      1.68 o 
  -6   0  12      530.15      517.43      9.49 o 
  -5   0  12      564.47      534.44      9.60 o 
  -4   0  12      217.44      203.63      6.20 o 
  -3   0  12        9.87        6.29      2.26 o 
  -2   0  12       16.32        9.99      2.12 o 
  -1   0  12      156.44      164.97      5.64 o 
   0   0  12       82.61       93.06      4.29 o 
   1   0  12       46.40       49.60      2.49 o 
  -8   1  12      193.49      201.87     10.55 o 
  -7   1  12        1.49        0.79      1.31 o 
  -6   1  12        3.57        2.60      3.17 o 
  -5   1  12       27.16       29.88      2.11 o 
  -4   1  12        0.02       -0.26      1.22 o 
  -3   1  12      143.86      144.42      3.73 o 
  -2   1  12       73.30       70.36      2.76 o 
  -1   1  12       44.20       42.31      2.36 o 
   0   1  12      209.11      212.56      3.07 o 
   1   1  12       27.29       31.89      1.55 o 
  -7   2  12       35.62       43.73      2.41 o 
  -6   2  12      132.32      134.94      3.62 o 
  -5   2  12        1.01        0.53      1.28 o 
  -4   2  12      197.23      201.57      4.32 o 
  -3   2  12       98.30       97.44      3.15 o 
  -2   2  12      132.69      132.62      3.61 o 
  -1   2  12        3.92        2.55      0.99 o 
   0   2  12       62.18       65.37      2.81 o 
  -6   3  12       11.09        8.09      1.62 o 
  -5   3  12       31.27       28.63      2.07 o 
  -4   3  12        9.39       10.14      1.65 o 
  -3   3  12        6.29        5.69      1.40 o 
  -2   3  12       55.33       61.78      2.68 o 
  -1   3  12      120.17      123.29      5.26 o 
                                                 
